# Supplementary material for: The Effect of Peripheral Immune Cell Counts on the Risk of Multiple Sclerosis: A Mendelian Randomization Study
Source: Front Immunol. 2022 May 10;13:867693. doi: 10.3389/fimmu.2022.867693 (PMC9128528; doi:10.3389/fimmu.2022.867693)
Supplement: Supplementary file 1 [file Table_1.xlsx]

## Sheet: Sup Table 1. leucocyte
SNP	chr	pos	Proximal Gene	effect_allele	other_allele	Overlapped.Gene	Nearest.Upstream.Gene	Nearest.Downstream.Gene	EAF	PVE	F statics	beta.exposure	se.exposure	pval.exposure	samplesize.exposure	beta.outcome	se.outcome	pval.outcome	samplesize.outcome	palindromic	ambiguous	proxy.outcome	target_snp.outcome	proxy_snp.outcome
rs10864368	1	8918313		C	T	None	RP11-185B14.1	ENO1	0.502821	0.000231806	0.366984	0.021532	0.001838	1.15001e-31	559077	0.0286846	0.0162259	0.0770903	115803	FALSE	FALSE	NA	NA	NA
rs12138789	1	9192307		C	T	None	GPR157	MIR34A	0.237746	7.74389e-05	0.123272	-0.014617	0.00218	2.08018e-11	562238	-0.00451016	0.0209941	0.8299	115803	FALSE	FALSE	NA	NA	NA
rs9430574	1	9709072		A	G	None	TMEM201	PIK3CD	0.33041	8.72096e-05	0.138826	-0.014039	0.001984	1.54989e-12	562233	-0.0148886	0.0176641	0.3993	115803	FALSE	FALSE	NA	NA	NA
rs284317	1	10731625		G	A	CASZ1	None	None	0.497553	0.000151812	0.217521	0.017425	0.001945	3.51965e-19	506067	-0.0611892	0.0171833	0.000369496	115803	FALSE	FALSE	NA	NA	NA
rs112750178	1	26883511		C	T	RPS6KA1	None	None	0.23854	8.534e-05	0.135851	0.015327	0.002179	2.06016e-12	562239	0.0304592	0.0199964	0.1277	115803	FALSE	FALSE	TRUE	rs112750178	rs2229712
rs35755865	1	27140060		T	C	None	PIGV	RN7SL165P	0.034195	0.000113713	0.181023	-0.041492	0.005077	3.1798e-16	562241	0.098716	0.0696179	0.1562	115803	FALSE	FALSE	NA	NA	NA
rs7549164	1	31224193		T	C	LAPTM5	None	None	0.189126	0.000194189	0.308642	0.025162	0.002456	1.33015e-24	561299	-0.00239712	0.0214214	0.9109	115803	FALSE	FALSE	NA	NA	NA
rs6667709	1	42201943		T	C	HIVEP3	None	None	0.370088	8.9359e-05	0.141011	-0.013844	0.001923	6.29941e-13	557349	-0.010841	0.0169036	0.5213	115803	FALSE	FALSE	NA	NA	NA
rs3754224	1	43423622		C	T	SLC2A1	None	None	0.270936	8.39457e-05	0.133629	-0.014577	0.002103	4.30031e-12	562229	-0.0235212	0.0181054	0.1939	115803	FALSE	FALSE	NA	NA	NA
rs778125	1	56605746		G	A	None	RP11-90C4.3	RP1-158P9.1	0.355448	9.44872e-05	0.149568	0.01436	0.00192	7.74997e-14	559079	-0.029753	0.0170012	0.0801106	115803	FALSE	FALSE	NA	NA	NA
rs74076327	1	56979431		C	T	PPAP2B	None	None	0.04472	7.01949e-05	0.11174	-0.028663	0.004475	1.54999e-10	562240	-0.0950374	0.11408	0.4048	115803	FALSE	FALSE	NA	NA	NA
rs1933295	1	62107021		G	A	None	AC099791.1	RP11-430G17.1	0.776835	8.37958e-05	0.120615	-0.015546	0.002311	1.81009e-11	508416	-0.0062193	0.0202893	0.7592	115803	FALSE	FALSE	NA	NA	NA
rs10889574	1	66149341		A	G	None	LEPR	RN7SL854P	0.356606	0.00087583	1.26166	-0.043688	0.001998	6.63743e-106	508416	-0.0293646	0.0171568	0.0869801	115803	FALSE	FALSE	NA	NA	NA
rs2104415	1	67369398		A	G	WDR78	None	None	0.676227	6.70368e-05	0.0964908	-0.012373	0.002061	1.98999e-09	508418	-0.0360418	0.0184267	0.0504696	115803	FALSE	FALSE	NA	NA	NA
rs12142474	1	68056314		G	A	None	RP11-393N21.1	RN7SL392P	0.086122	7.37612e-05	0.105973	-0.021647	0.003435	3.05e-10	507475	-0.0414298	0.0285611	0.1469	115803	FALSE	FALSE	NA	NA	NA
rs12566440	1	101095202		G	A	RP11-84O12.4	None	None	0.364982	0.00010115	0.161022	-0.014772	0.001903	8.79023e-15	562242	0.0114655	0.0168217	0.4955	115803	FALSE	FALSE	NA	NA	NA
rs9429767	1	110496087		A	G	None	CSF1	AHCYL1	0.197243	9.63846e-05	0.153175	0.017446	0.002344	1.02991e-13	561289	0.00757127	0.021425	0.723801	115803	FALSE	FALSE	NA	NA	NA
rs630505	1	111737916		C	T	DENND2D	None	None	0.265394	6.05746e-05	0.0961281	0.012464	0.002102	3.12997e-09	560509	0.0262413	0.0191011	0.1695	115803	FALSE	FALSE	NA	NA	NA
rs6679677	1	114303808		A	C	None	PHTF1	RSBN1	0.099992	0.000483676	0.764853	-0.051839	0.003052	1.13999e-64	558294	-0.00059982	0.0337015	0.9858	115803	FALSE	FALSE	NA	NA	NA
rs520910	1	156108048		C	T	LMNA	None	None	0.067393	7.70877e-05	0.122713	-0.024764	0.003685	1.86982e-11	562239	-0.0428679	0.0320464	0.181	115803	FALSE	FALSE	NA	NA	NA
rs2312675	1	166922533		C	T	ILDR2	None	None	0.211587	0.000102843	0.163717	-0.017557	0.002242	5.10975e-15	562242	-0.0181346	0.0199687	0.3638	115803	FALSE	FALSE	NA	NA	NA
rs55671712	1	169724610		T	C	SELE	None	None	0.095812	5.98651e-05	0.0952957	0.018588	0.003119	2.59e-09	562240	-0.0253178	0.0268492	0.3457	115803	FALSE	FALSE	NA	NA	NA
rs3795503	1	180905694		T	C	KIAA1614	None	None	0.314627	0.0001024	0.162094	-0.015409	0.00201	1.83021e-14	559077	-0.0222456	0.018764	0.2358	115803	FALSE	FALSE	NA	NA	NA
rs1779809	1	182145545		T	C	GS1-122H1.2	None	None	0.333689	9.21451e-05	0.146681	0.014395	0.001944	1.35988e-13	562225	0.00571631	0.0171365	0.7387	115803	FALSE	FALSE	NA	NA	NA
rs41272536	1	183440531		G	A	SMG7-AS1	None	None	0.045737	0.000103554	0.149059	-0.034443	0.004735	3.65006e-13	508419	-0.219376	0.155198	0.1575	115803	FALSE	FALSE	NA	NA	NA
rs10494783	1	198663661		A	G	PTPRC	None	None	0.052086	0.000189551	0.300845	-0.043813	0.004145	4.42996e-26	560511	-0.110736	0.0401838	0.00585599	115803	FALSE	FALSE	NA	NA	NA
rs2790122	1	200296339		C	T	None	RP11-532L16.3	RP11-532L16.1	0.712432	7.35958e-05	0.117155	0.013402	0.002029	4.08037e-11	562242	-0.039989	0.0179821	0.0261601	115803	FALSE	FALSE	NA	NA	NA
rs4844390	1	207934849		G	A	CD46	None	None	0.220218	0.000242076	0.384773	-0.026549	0.002216	4.9705e-33	561301	0.0182658	0.0196337	0.3522	115803	FALSE	FALSE	NA	NA	NA
rs903123	1	212405792		T	C	RP11-15I11.3	None	None	0.818174	5.40965e-05	0.0861128	0.013484	0.002387	1.67001e-08	562242	0.0363319	0.0210628	0.0845396	115803	FALSE	FALSE	NA	NA	NA
rs35571080	1	224637790		C	T	CNIH3	None	None	0.212693	0.000207697	0.330032	0.024903	0.002243	1.32008e-28	561156	-0.00339423	0.0193422	0.8607	115803	FALSE	FALSE	NA	NA	NA
rs2615061	1	225895806		A	G	RP11-145A3.1	None	None	0.117457	0.000158353	0.251677	-0.027637	0.002854	3.82032e-22	561302	0.0270629	0.0247967	0.2751	115803	FALSE	FALSE	NA	NA	NA
rs533483	1	234765256		A	G	LINC00184	None	None	0.243389	0.000111494	0.175945	-0.017399	0.002188	1.90985e-15	557350	0.00139902	0.0189345	0.9411	115803	FALSE	FALSE	NA	NA	NA
rs1886654	1	236105910		C	T	RP5-940F7.2	None	None	0.892184	0.000635758	1.01261	-0.057486	0.002959	5.08042e-84	562242	0.00935609	0.0262772	0.7218	115803	FALSE	FALSE	NA	NA	NA
rs34298354	1	247588053		T	C	NLRP3	None	None	0.123549	0.000126884	0.201654	-0.024205	0.002801	5.90065e-18	561299	-0.0241071	0.0256396	0.3471	115803	FALSE	FALSE	NA	NA	NA
rs56188865	1	247606276		C	T	NLRP3	None	None	0.374222	0.000341788	0.543178	-0.027014	0.001899	7.00003e-46	561158	-0.0329511	0.0172313	0.0558406	115803	FALSE	FALSE	NA	NA	NA
rs4925756	1	248048016		T	C	OR2W3	None	None	0.691881	9.04236e-05	0.143666	-0.014563	0.002004	3.83001e-13	561154	-0.0344879	0.0279236	0.2168	115803	FALSE	FALSE	NA	NA	NA
rs72780125	2	24000145		C	T	ATAD2B	None	None	0.131112	0.000272749	0.418463	0.034599	0.002765	6.74994e-36	541793	0.00160128	0.0245999	0.9481	115803	FALSE	FALSE	NA	NA	NA
rs935655	2	46067445		G	T	PRKCE	None	None	0.761993	7.92676e-05	0.126185	0.014783	0.002161	8.10961e-12	562243	0.0172504	0.0190824	0.366	115803	FALSE	FALSE	NA	NA	NA
rs60190483	2	70385245		C	T	C2orf42	None	None	0.057277	0.000106443	0.169436	-0.031395	0.003962	2.42996e-15	562202	-0.0193123	0.0346969	0.577801	115803	FALSE	FALSE	NA	NA	NA
rs57871178	2	85425048		C	T	TCF7L1	None	None	0.17625	5.14721e-05	0.0819342	-0.013314	0.002414	3.55001e-08	562237	-0.0102473	0.0214663	0.6331	115803	FALSE	FALSE	NA	NA	NA
rs17026212	2	85551696		G	T	TGOLN2	None	None	0.513548	0.000108245	0.171978	-0.014719	0.001834	1.05999e-15	561134	0.00290421	0.0162434	0.8581	115803	FALSE	FALSE	NA	NA	NA
rs796056	2	101735276		C	A	TBC1D8	None	None	0.623451	0.000198801	0.314195	0.020577	0.001898	2.30994e-27	558143	-0.00130085	0.0164057	0.9368	115803	FALSE	FALSE	NA	NA	NA
rs34562738	2	102376755		A	G	MAP4K4	None	None	0.77203	0.000122499	0.193587	0.018655	0.002195	1.99022e-17	558136	-0.043534	0.019476	0.0253998	115803	FALSE	FALSE	NA	NA	NA
rs12999905	2	111719640		A	G	ACOXL	None	None	0.061608	7.36714e-05	0.105186	0.025242	0.004067	5.57995e-10	504320	-0.0640071	0.0356656	0.0727093	115803	FALSE	FALSE	NA	NA	NA
rs6734238	2	113841030		G	A	None	IL1F10	RNU6-1180P	0.402192	0.000639758	0.912513	0.036475	0.001959	2.59e-77	503530	0.0383251	0.0164757	0.0200101	115803	FALSE	FALSE	NA	NA	NA
rs11688303	2	128410244		T	C	LIMS2	None	None	0.120295	9.40851e-05	0.148681	0.021084	0.002892	3.19007e-13	558142	-0.0212721	0.0252645	0.3998	115803	FALSE	FALSE	NA	NA	NA
rs1371045	2	145787050		C	T	TEX41	None	None	0.744485	7.8104e-05	0.123424	-0.014328	0.002114	1.26009e-11	558139	-0.0128826	0.0189713	0.4971	115803	FALSE	FALSE	NA	NA	NA
rs2729707	2	160687231		G	A	LY75-CD302	None	None	0.830063	0.000269926	0.426628	-0.030932	0.002446	1.27997e-36	558132	-0.0409262	0.0218651	0.0612407	115803	FALSE	FALSE	NA	NA	NA
rs527393	2	169709757		A	G	NOSTRIN	None	None	0.467803	0.000242972	0.38402	-0.02209	0.001842	4.3401e-33	558138	-0.0329365	0.0163251	0.0436395	115803	FALSE	FALSE	NA	NA	NA
rs7573465	2	182315885		T	G	None	AC020595.1	ITGA4	0.554185	0.000633153	1.0011	0.035796	0.001853	4.66015e-83	558139	0.00886063	0.0167724	0.597301	115803	FALSE	FALSE	NA	NA	NA
rs8176528	2	188345017		A	G	TFPI	None	None	0.297384	0.000118959	0.187628	-0.016872	0.002017	6.30957e-17	557056	0.0131866	0.017514	0.4515	115803	FALSE	FALSE	NA	NA	NA
rs12997100	2	192522423		C	T	None	MYO1B	NABP1	0.070514	9.38686e-05	0.14834	0.02676	0.00359	9.37994e-14	558144	-0.0143959	0.0332242	0.6648	115803	FALSE	FALSE	NA	NA	NA
rs10205474	2	198140249		A	C	ANKRD44-IT1	None	None	0.201408	5.39058e-05	0.0851813	-0.012945	0.002325	2.65003e-08	558130	-0.00995033	0.0208749	0.6336	115803	FALSE	FALSE	NA	NA	NA
rs10931934	2	202119789		C	T	CASP8	None	None	0.600163	0.000108562	0.171318	0.01504	0.001882	1.38007e-15	557352	-0.0461199	0.0165956	0.00545205	115803	FALSE	FALSE	NA	NA	NA
rs4672564	2	211143185		C	A	None	Y_RNA	MYL1	0.500893	5.18669e-05	0.0819612	-0.010185	0.001848	3.67003e-08	558143	0.0212721	0.0168949	0.208	115803	FALSE	FALSE	NA	NA	NA
rs10203838	2	213935900		C	T	IKZF2	None	None	0.417873	7.35084e-05	0.115998	0.012292	0.001866	4.66015e-11	557354	0.048028	0.0165759	0.00376201	115803	FALSE	FALSE	NA	NA	NA
rs72951729	2	219960543		A	C	NHEJ1	None	None	0.096253	5.53087e-05	0.0872294	-0.01783	0.003116	1.07999e-08	557052	0.00672255	0.0273156	0.8056	115803	FALSE	FALSE	NA	NA	NA
rs2943650	2	227105921		T	C	None	AC068138.1	MIR5702	0.644643	5.70614e-05	0.0900426	0.01116	0.00192	6.36004e-09	557354	0.0508832	0.0169885	0.00274303	115803	FALSE	FALSE	NA	NA	NA
rs34332006	2	234257452		T	C	None	SAG	RP11-400N9.1	0.389704	5.44085e-05	0.0859769	-0.010695	0.001888	1.51999e-08	558138	0.0437298	0.0166148	0.00848907	115803	FALSE	FALSE	NA	NA	NA
rs10164769	2	237779229		T	C	None	AC011286.1	RNU6-1051P	0.74307	0.000281707	0.445261	0.027162	0.002111	7.73036e-38	558142	0.0142973	0.0188017	0.447	115803	FALSE	FALSE	NA	NA	NA
rs62194505	2	238864939		A	G	None	RAMP1	UBE2F	0.382331	5.58783e-05	0.0881271	-0.010877	0.001937	2e-08	557048	-0.043534	0.0170499	0.0106699	115803	FALSE	FALSE	NA	NA	NA
rs1822534	3	12266804		G	A	None	SYN2	GSTM5P1	0.394237	0.000318471	0.507081	-0.025822	0.001882	8.29087e-43	562234	-0.000300045	0.0185574	0.9871	115803	FALSE	FALSE	NA	NA	NA
rs3773312	3	12946142		A	G	IQSEC1	None	None	0.134067	7.41788e-05	0.106407	0.017874	0.00285	3.67003e-10	506685	-0.0124225	0.0258176	0.6304	115803	FALSE	FALSE	NA	NA	NA
rs73028871	3	14277058		T	C	None	LSM3	RP11-536I6.2	0.133879	6.55792e-05	0.10118	-0.016816	0.002745	9.29994e-10	544951	-0.0384512	0.0248578	0.1219	115803	FALSE	FALSE	NA	NA	NA
rs11927257	3	27334294		T	C	NEK10	None	None	0.282198	6.71766e-05	0.106663	-0.012877	0.002042	2.97002e-10	560809	-0.0452066	0.0183837	0.01393	115803	FALSE	FALSE	NA	NA	NA
rs3732378	3	39307162		A	G	CX3CR1	None	None	0.172487	0.000117338	0.186221	0.020274	0.00243	7.70016e-17	560513	0.0108587	0.0219872	0.6214	115803	FALSE	FALSE	NA	NA	NA
rs1366045	3	42909050		C	T	ACKR2	None	None	0.384323	0.000287643	0.457985	-0.024654	0.001886	5.44001e-39	562238	-0.00210221	0.0169334	0.9012	115803	FALSE	FALSE	NA	NA	NA
rs35713889	3	49162583		T	C	LAMB2	None	None	0.043464	6.67257e-05	0.10589	0.028328	0.004568	5.79002e-10	560509	0.0361454	0.0873153	0.6789	115803	FALSE	FALSE	NA	NA	NA
rs6445826	3	56848999		C	T	ARHGEF3	None	None	0.498475	7.77497e-05	0.123527	0.01247	0.001887	4.02995e-11	561148	-0.00511305	0.0184604	0.781801	115803	FALSE	FALSE	NA	NA	NA
rs832190	3	63842629		T	C	THOC7	None	None	0.633275	8.17169e-05	0.129832	-0.013264	0.001909	3.87972e-12	561154	-0.0177567	0.0174724	0.3095	115803	FALSE	FALSE	NA	NA	NA
rs830623	3	71677746		C	A	None	RP11-154H23.3	EIF4E3	0.169687	5.91068e-05	0.0940889	0.014483	0.002457	3.87998e-09	562242	0.0071742	0.0220314	0.744699	115803	FALSE	FALSE	NA	NA	NA
rs9835104	3	119056040		A	G	ARHGAP31	None	None	0.18798	5.5787e-05	0.0800236	-0.013518	0.002467	4.35001e-08	506686	-0.0207825	0.0212468	0.328	115803	FALSE	FALSE	NA	NA	NA
rs12630592	3	119768246		T	G	GSK3B	None	None	0.3731	7.1095e-05	0.101696	-0.012328	0.001992	6.27004e-10	505259	-0.0115666	0.0167442	0.4897	115803	FALSE	FALSE	NA	NA	NA
rs62270938	3	128187057		T	C	DNAJB8-AS1	None	None	0.177104	7.49448e-05	0.119071	0.016035	0.002454	6.59022e-11	561154	0.00642057	0.0222687	0.773101	115803	FALSE	FALSE	NA	NA	NA
rs2713573	3	128317273		T	C	None	C3orf27	RPN1	0.689211	0.000258533	0.411626	0.024566	0.001984	3.46019e-35	562241	0.0615654	0.0184917	0.000870502	115803	FALSE	FALSE	NA	NA	NA
rs112880875	3	132259592		A	G	DNAJC13	None	None	0.090039	0.000108669	0.17299	0.025752	0.003204	9.68055e-16	562233	-0.0247026	0.037397	0.508899	115803	FALSE	FALSE	TRUE	rs112880875	rs55726578
rs2012610	3	140933565		T	G	None	SPSB4	ACPL2	0.127328	0.00016838	0.267536	0.027526	0.002769	2.9902e-23	561135	0.0223479	0.0244447	0.3606	115803	FALSE	FALSE	NA	NA	NA
rs6440732	3	150990510		A	C	MED12L	None	None	0.827718	0.000154501	0.245208	0.023275	0.002437	1.3499e-21	560513	-0.0341775	0.0214632	0.1113	115803	FALSE	FALSE	NA	NA	NA
rs10049210	3	156797373		C	T	None	LEKR1	LINC00880	0.404518	0.000103765	0.16515	0.014676	0.001887	7.68953e-15	562121	0.0178585	0.0172129	0.2995	115803	FALSE	FALSE	NA	NA	NA
rs10936588	3	169319801		A	G	MECOM	None	None	0.636322	9.47638e-05	0.150563	-0.014309	0.001909	6.95024e-14	561157	0.0560022	0.0173848	0.001276	115803	FALSE	FALSE	NA	NA	NA
rs4074672	3	183730295		T	C	ABCC5	None	None	0.369536	0.000151038	0.239709	0.018004	0.001907	3.8699e-21	560510	-0.0168571	0.0168846	0.3181	115803	FALSE	FALSE	NA	NA	NA
rs9867398	3	185912816		T	C	DGKG	None	None	0.094175	8.49883e-05	0.13529	0.022319	0.003192	2.80027e-12	562235	0.00220242	0.0279979	0.9373	115803	FALSE	FALSE	NA	NA	NA
rs2284837	3	185999077		G	A	DGKG	None	None	0.220169	6.52056e-05	0.103798	0.01378	0.002231	6.76005e-10	562241	-0.0192142	0.0202082	0.3417	115803	FALSE	FALSE	NA	NA	NA
rs1621453	3	194389876		G	A	LSG1	None	None	0.56322	5.42334e-05	0.0861642	0.010499	0.00186	1.71002e-08	561158	0.0426988	0.018936	0.0241402	115803	FALSE	FALSE	NA	NA	NA
rs9829114	3	196518623		A	G	PAK2	None	None	0.414149	0.000547121	0.871317	-0.033578	0.001872	7.45075e-72	562216	0.0340149	0.0168596	0.0436395	115803	FALSE	FALSE	NA	NA	NA
rs35734242	4	706700		C	T	PCGF3	None	None	0.427987	0.000231838	0.333139	0.02176	0.001948	6.29941e-29	507479	-0.00747201	0.0203583	0.7136	115803	FALSE	FALSE	NA	NA	NA
rs73191188	4	3105200		A	G	HTT	None	None	0.353128	0.000124033	0.197448	-0.016477	0.001926	1.22999e-17	562226	-0.0273712	0.0171312	0.1101	115803	FALSE	FALSE	NA	NA	NA
rs6831590	4	6943776		T	G	TBC1D14	None	None	0.367282	0.000157353	0.250505	-0.0184	0.001904	4.54046e-22	562238	0.0459392	0.0168831	0.00650804	115803	FALSE	FALSE	NA	NA	NA
rs28530750	4	36312542		A	G	DTHD1	None	None	0.043032	0.000255	0.40532	0.055643	0.004613	1.83021e-33	561301	0.0828383	0.0444476	0.0623606	115803	FALSE	FALSE	NA	NA	NA
rs6554195	4	55500714		T	G	None	AC006552.1	KIT	0.483581	0.000189258	0.300188	-0.019466	0.00184	3.90032e-26	560151	-0.0150121	0.0163933	0.3598	115803	FALSE	FALSE	NA	NA	NA
rs12502008	4	55991042		T	G	KDR	None	None	0.361382	5.68393e-05	0.0901996	0.011097	0.001947	1.24e-08	560506	-0.0104453	0.0185754	0.5739	115803	FALSE	FALSE	NA	NA	NA
rs16850073	4	74703999		T	C	CXCL6	None	None	0.374415	0.000850376	1.34295	0.042606	0.001922	8.77001e-109	557354	-0.00300451	0.0200361	0.8808	115803	FALSE	FALSE	NA	NA	NA
rs1371794	4	74948054		C	A	None	PPBPP2	RP11-629B11.4	0.622486	0.00187989	2.99794	-0.063244	0.001899	1e-200	562241	-0.00458945	0.0168954	0.785899	115803	FALSE	FALSE	NA	NA	NA
rs62311395	4	83406211		G	A	TMEM150C	None	None	0.061901	7.4028e-05	0.117645	-0.025247	0.003841	5.08979e-11	561301	-0.261903	0.11882	0.02751	115803	FALSE	FALSE	NA	NA	NA
rs1506609	4	83632973		G	A	SCD5	None	None	0.799464	0.000141821	0.224127	0.021031	0.002326	1.6099e-19	558139	-0.0107577	0.0199324	0.5894	115803	FALSE	FALSE	NA	NA	NA
rs13149209	4	89750668		C	T	FAM13A	None	None	0.217886	7.35283e-05	0.117048	-0.014688	0.002228	4.49987e-11	562243	-0.005286	0.0198393	0.7899	115803	FALSE	FALSE	NA	NA	NA
rs28588746	4	110944912		G	A	None	EGF	ELOVL6	0.377846	5.15489e-05	0.0818511	-0.010471	0.001899	3.61002e-08	560831	0.0186733	0.0168439	0.2676	115803	FALSE	FALSE	NA	NA	NA
rs10006495	4	120263315		G	T	KLHL2P1	None	None	0.353947	0.000112256	0.17759	-0.015667	0.001959	1.3499e-15	558743	0.0425944	0.0311208	0.1711	115803	FALSE	FALSE	NA	NA	NA
rs6854855	4	152247161		G	A	None	SH3D19	RP11-731D1.4	0.486909	0.000134453	0.214044	0.016404	0.001855	9.68947e-19	562240	0.0272684	0.0164762	0.0979197	115803	FALSE	FALSE	NA	NA	NA
rs4535497	5	1107428		A	C	SLC12A7	None	None	0.570032	8.70101e-05	0.120433	-0.013323	0.001992	2.33991e-11	488908	0.058583	0.017727	0.000950692	115803	FALSE	FALSE	NA	NA	NA
rs7705526	5	1285974		A	C	TERT	None	None	0.327218	0.000372562	0.516998	0.029089	0.00212	8.30042e-43	490023	0.0880109	0.0263259	0.0008284	115803	FALSE	FALSE	NA	NA	NA
rs464609	5	34654477		A	G	None	CTD-2024P10.2	RAI14	0.544492	8.29819e-05	0.130948	0.012934	0.001852	2.99985e-12	557351	-0.0142003	0.0164672	0.3885	115803	FALSE	FALSE	NA	NA	NA
rs987107	5	35875227		A	G	IL7R	None	None	0.261079	0.000159829	0.253017	0.020353	0.002093	2.52e-22	559079	-0.0141001	0.0182598	0.44	115803	FALSE	FALSE	NA	NA	NA
rs10940474	5	54880701		T	C	None	AK4P2	SLC38A9	0.659356	8.03477e-05	0.126791	-0.013374	0.001946	6.5298e-12	557354	0.0209172	0.0181834	0.25	115803	FALSE	FALSE	NA	NA	NA
rs11744663	5	57315635		A	G	None	RP11-478P10.1	snoU13	0.190499	0.00010822	0.172278	-0.018732	0.002351	1.71989e-15	562241	0.0341775	0.021798	0.1169	115803	FALSE	FALSE	NA	NA	NA
rs6877725	5	68610623		C	T	CCDC125	None	None	0.445441	0.000209104	0.332348	-0.020573	0.00186	2.11982e-28	561291	0.00040008	0.0170689	0.9813	115803	FALSE	FALSE	NA	NA	NA
rs4703541	5	71743755		A	G	ZNF366	None	None	0.878793	0.000279042	0.444289	-0.036192	0.002813	7.45075e-38	562242	-0.00350614	0.0239479	0.8836	115803	FALSE	FALSE	NA	NA	NA
rs2432142	5	96275201		A	G	LNPEP	None	None	0.433689	7.89274e-05	0.125638	0.012676	0.001864	1.08993e-11	562219	-0.0386436	0.0164589	0.0188799	115803	FALSE	FALSE	NA	NA	NA
rs257063	5	114806819		T	C	None	AK3P4	CTB-161J7.1	0.740602	7.33621e-05	0.116126	-0.013818	0.0021	4.91021e-11	559081	0.0213258	0.0184058	0.2466	115803	FALSE	FALSE	NA	NA	NA
rs79272926	5	118739748		A	C	TNFAIP8	None	None	0.221625	0.000171819	0.272848	-0.022316	0.002222	1.03992e-23	560821	-0.0113355	0.0199706	0.5703	115803	FALSE	FALSE	TRUE	rs79272926	rs6894901
rs6878780	5	122093740		C	T	None	RP11-166A12.1	SNX2	0.426771	8.59502e-05	0.136817	0.013254	0.001858	1.02e-12	562219	0.00420884	0.0164366	0.7979	115803	FALSE	FALSE	NA	NA	NA
rs11242109	5	131677047		T	G	SLC22A4	None	None	0.477227	0.000545645	0.867313	-0.033069	0.001842	5.08042e-72	561148	-0.0393169	0.0163384	0.0161102	115803	FALSE	FALSE	NA	NA	NA
rs4391200	5	141509537		G	A	NDFIP1	None	None	0.618964	0.000248963	0.395612	0.022974	0.001894	7.85959e-34	561145	0.0733237	0.0169818	1.57601e-05	115803	FALSE	FALSE	NA	NA	NA
rs2082382	5	148200553		A	G	None	HTR4	ADRB2	0.55412	0.000157568	0.250849	-0.017857	0.00186	8.66962e-22	562242	-0.0226547	0.0163822	0.1667	115803	FALSE	FALSE	NA	NA	NA
rs9313822	5	159207694		A	G	AC011343.1	None	None	0.052082	6.22115e-05	0.0984744	0.025101	0.004098	9.34997e-10	559082	0.0109598	0.0361883	0.762	115803	FALSE	FALSE	NA	NA	NA
rs9885207	5	173075213		C	T	CTB-43E15.1	None	None	0.41613	0.000136237	0.216883	0.016744	0.001872	3.94003e-19	562240	0.00863719	0.0167409	0.6059	115803	FALSE	FALSE	NA	NA	NA
rs2561758	5	173205282		G	A	None	CTB-43E15.3	CTB-43E15.4	0.723119	0.00052736	0.838463	-0.03629	0.00208	4.20049e-68	561302	0.0516432	0.0185126	0.00527704	115803	FALSE	FALSE	NA	NA	NA
rs13180726	5	179126457		A	G	CANX	None	None	0.825591	0.000130777	0.207842	-0.02131	0.002441	2.71019e-18	561298	-0.0110609	0.0227812	0.6273	115803	FALSE	FALSE	NA	NA	NA
rs12203592	6	396321		T	C	IRF4	None	None	0.210255	0.000166543	0.256607	0.022394	0.002349	1.6099e-21	544160	-0.00399202	0.0663177	0.952	115803	FALSE	FALSE	NA	NA	NA
rs1285886	6	7140831		A	G	RREB1	None	None	0.196802	0.000221977	0.35341	0.026498	0.002326	5.10035e-30	562241	0.0148091	0.0209052	0.4787	115803	FALSE	FALSE	NA	NA	NA
rs560194	6	10534503		C	T	GCNT2	None	None	0.530014	9.19571e-05	0.145654	-0.013586	0.001843	1.75995e-13	559430	0.0109399	0.016779	0.5144	115803	FALSE	FALSE	TRUE	rs560194	rs6908045
rs1322599	6	16758425		T	C	ATXN1	None	None	0.174313	0.000270648	0.429367	-0.030663	0.002456	9.97011e-36	560216	-0.0181346	0.021456	0.398	115803	FALSE	FALSE	NA	NA	NA
rs4712614	6	21382765		G	T	None	RP1-135L22.1	RP11-204E9.1	0.619988	0.0002206	0.351206	-0.021637	0.001891	2.78997e-30	562225	-0.0226417	0.0167672	0.1769	115803	FALSE	FALSE	NA	NA	NA
rs2328667	6	22104421		G	A	CASC15	None	None	0.561405	7.42862e-05	0.118055	0.012282	0.001866	4.84953e-11	561295	0.0422929	0.0169346	0.0125101	115803	FALSE	FALSE	NA	NA	NA
rs72843590	6	25866380		A	C	SLC17A3	None	None	0.06259	7.17302e-05	0.114185	0.024724	0.00384	1.25e-10	562241	-0.0009995	0.0435746	0.9817	115803	FALSE	FALSE	NA	NA	NA
rs11965885	6	43693094		T	G	RP1-261G23.5	None	None	0.58175	0.000114513	0.181638	-0.01534	0.001892	5.41003e-16	560214	-0.0381625	0.0173879	0.0281799	115803	FALSE	FALSE	NA	NA	NA
rs6458354	6	43814190		T	C	None	VEGFA	RP11-344J7.2	0.707553	8.65551e-05	0.137785	0.014462	0.00202	8.35988e-13	562236	-0.025523	0.0179127	0.1542	115803	FALSE	FALSE	NA	NA	NA
rs73738524	6	45588963		G	A	RUNX2	None	None	0.080389	7.69207e-05	0.122448	0.022809	0.003374	1.42988e-11	562240	-0.0041912	0.0304156	0.8904	115803	FALSE	FALSE	NA	NA	NA
rs2012011	6	46893355		A	G	GPR116	None	None	0.136123	0.000152954	0.243032	-0.025502	0.002683	2.14981e-21	561157	-0.00776974	0.02346	0.7405	115803	FALSE	FALSE	NA	NA	NA
rs3857488	6	88001064		G	A	GJB7	None	None	0.527618	0.000127004	0.200709	-0.015962	0.001847	5.94977e-18	558142	-0.0603871	0.016223	0.000197401	115803	FALSE	FALSE	NA	NA	NA
rs9487043	6	109610474		T	C	PTCHD3P3	None	None	0.486515	0.000266057	0.423602	0.023076	0.001839	4.35011e-36	562232	-0.0068763	0.0162405	0.672	115803	FALSE	FALSE	NA	NA	NA
rs10872223	6	121814703		T	C	None	RP1-172I22.1	RNU4-76P	0.18332	5.98928e-05	0.0951803	0.014143	0.002394	3.57001e-09	561300	-0.0422929	0.0212526	0.0465897	115803	FALSE	FALSE	NA	NA	NA
rs549302	6	122734972		A	G	HSF2	None	None	0.545007	0.000201386	0.320621	0.020151	0.001843	8.48008e-28	562242	0.038836	0.0165003	0.01859	115803	FALSE	FALSE	NA	NA	NA
rs9375447	6	126874091		G	A	None	MIR588	RNU6-200P	0.494601	9.47541e-05	0.150838	-0.013767	0.001834	6.34016e-14	562238	-0.0216323	0.0162494	0.1831	115803	FALSE	FALSE	NA	NA	NA
rs7776054	6	135418916		G	A	HBS1L	None	None	0.261097	0.000838977	1.33468	-0.04663	0.002089	2.47742e-110	561449	-0.0751075	0.0189847	7.615e-05	115803	FALSE	FALSE	NA	NA	NA
rs6924387	6	137082948		G	A	MAP3K5	None	None	0.412477	0.000132707	0.211263	0.016547	0.001881	1.48013e-18	562239	0.0271287	0.0165465	0.1011	115803	FALSE	FALSE	NA	NA	NA
rs72978754	6	138053203		C	T	RP11-356I2.1	None	None	0.065813	9.94638e-05	0.158337	-0.028441	0.003727	2.45019e-14	562240	0.0634442	0.0310418	0.0409704	115803	FALSE	FALSE	NA	NA	NA
rs9390461	6	147701217		G	A	STXBP5	None	None	0.538265	0.000117366	0.186838	0.015366	0.001845	8.50942e-17	562240	-0.0270629	0.0163398	0.0976697	115803	FALSE	FALSE	NA	NA	NA
rs7751717	6	153005229		A	G	None	SYNE1	MYCT1	0.199529	6.08507e-05	0.0968649	-0.013802	0.002306	2.22998e-09	562241	0.00190181	0.0209591	0.9277	115803	FALSE	FALSE	NA	NA	NA
rs2935104	6	170491076		G	A	None	RP11-302L19.1	RP11-302L19.3	0.906903	6.45387e-05	0.0928952	0.01955	0.003311	3.62001e-09	508420	0.00767051	0.02797	0.783901	115803	FALSE	FALSE	NA	NA	NA
rs4721650	7	2410151		G	A	EIF3B	None	None	0.209572	7.6504e-05	0.121784	0.015196	0.002296	3.76011e-11	562239	0.0144032	0.0200667	0.4729	115803	FALSE	FALSE	NA	NA	NA
rs798555	7	2759473		C	T	AMZ1	None	None	0.294964	0.00014766	0.23211	0.018842	0.002054	4.8095e-20	555158	0.00843548	0.0179609	0.6386	115803	FALSE	FALSE	NA	NA	NA
rs60466842	7	8024840		A	C	GLCCI1	None	None	0.087587	0.000141137	0.224685	-0.029716	0.003269	1.03992e-19	562237	-0.089475	0.0298162	0.00269203	115803	FALSE	FALSE	NA	NA	NA
rs1476081	7	17279294		T	G	None	AC098592.8	AC003075.4	0.294671	5.4411e-05	0.0863469	0.011441	0.00208	3.84999e-08	560512	0.00783058	0.0183575	0.6697	115803	FALSE	FALSE	NA	NA	NA
rs17138597	7	18148091		A	G	HDAC9	None	None	0.194778	5.52866e-05	0.0880072	-0.013276	0.002333	1.29999e-08	562241	0.0368715	0.0207352	0.0753703	115803	FALSE	FALSE	NA	NA	NA
rs7776857	7	22754768		T	G	None	AC002480.2	AC073072.5	0.65805	0.000154777	0.246402	-0.018545	0.001949	1.89017e-21	562238	-0.0345914	0.0173865	0.0466402	115803	FALSE	FALSE	NA	NA	NA
rs56388170	7	28724374		T	G	CREB5	None	None	0.294509	0.00146255	2.3269	0.059326	0.002043	2.72898e-185	561153	-0.0343048	0.0195352	0.0790806	115803	FALSE	FALSE	NA	NA	NA
rs2710804	7	36084529		C	T	AC083864.3	None	None	0.375925	0.00019923	0.316211	0.020606	0.001897	1.91999e-27	560511	0.0143018	0.016729	0.3926	115803	FALSE	FALSE	NA	NA	NA
rs3735485	7	45009341		G	A	MYO1G	None	None	0.844672	0.000441873	0.702676	0.041036	0.00257	2.33991e-57	561454	0.0164637	0.0237895	0.4889	115803	FALSE	FALSE	NA	NA	NA
rs6583435	7	50293405		A	C	None	AC020743.3	AC020743.4	0.679683	0.000124583	0.198331	0.016915	0.001968	8.69961e-18	562242	-0.0172479	0.0177539	0.3313	115803	FALSE	FALSE	NA	NA	NA
rs4948097	7	56056571		G	A	GBAS	None	None	0.758343	0.00011312	0.179409	-0.017568	0.002148	3.0297e-16	560151	0.0806679	0.0194071	3.22998e-05	115803	FALSE	FALSE	NA	NA	NA
rs12540307	7	65662767		T	C	None	RP5-1132H15.1	TPST1	0.048819	0.000138978	0.200047	-0.038684	0.004464	4.75992e-18	508398	0.00823381	0.0372154	0.8249	115803	FALSE	FALSE	NA	NA	NA
rs62466318	7	73042085		T	C	None	MLXIPL	VPS37D	0.202209	0.000145199	0.209011	-0.021214	0.002399	9.79941e-19	508416	0.0202027	0.0218514	0.3552	115803	FALSE	FALSE	NA	NA	NA
rs7781268	7	75748183		A	G	AC005077.7	None	None	0.245805	6.58817e-05	0.0946194	-0.01333	0.002258	3.65999e-09	507300	-0.0511683	0.0223558	0.0220902	115803	FALSE	FALSE	NA	NA	NA
rs4729046	7	92223957		C	T	None	FAM133B	CDK6	0.924065	0.000188042	0.299373	-0.036605	0.003489	1.00995e-25	562243	0.0371031	0.0332798	0.2649	115803	FALSE	FALSE	NA	NA	NA
rs2282986	7	92299545		C	T	CDK6	None	None	0.018529	0.000562389	0.892933	-0.124348	0.006855	1.80011e-73	560514	-0.0586462	0.0557243	0.2926	115803	FALSE	FALSE	NA	NA	NA
rs3731332	7	92300568		T	C	CDK6	None	None	0.023234	0.000666719	1.06018	-0.121199	0.00624	5.52968e-84	561302	0.0467772	0.098192	0.6338	115803	FALSE	FALSE	NA	NA	NA
rs10808139	7	104709946		A	G	KMT2E	None	None	0.118535	6.48627e-05	0.103251	0.017618	0.002845	6.05996e-10	562238	-0.0254728	0.0244354	0.2972	115803	FALSE	FALSE	NA	NA	NA
rs342294	7	106372622		C	T	CTB-111H14.1	None	None	0.455851	0.000150321	0.23756	-0.017407	0.001848	4.90004e-21	558136	-0.00210221	0.01702	0.9017	115803	FALSE	FALSE	NA	NA	NA
rs38859	7	116379094		T	C	MET	None	None	0.448861	6.34906e-05	0.100757	0.011328	0.001851	9.71002e-10	560513	0.0260575	0.0166373	0.1173	115803	FALSE	FALSE	NA	NA	NA
rs6948695	7	129648708		C	T	RP11-306G20.1	None	None	0.413883	5.86306e-05	0.093174	-0.010993	0.001875	4.70002e-09	561298	0.00767051	0.0170871	0.653501	115803	FALSE	FALSE	NA	NA	NA
rs9656395	7	130575884		G	A	MIR29A	None	None	0.095026	0.000130211	0.207289	-0.027515	0.003156	2.9703e-18	562239	-0.0465973	0.0289755	0.1078	115803	FALSE	FALSE	NA	NA	NA
rs7803075	7	130742066		G	A	LINC-PINT	None	None	0.7342	0.000233132	0.369314	-0.02444	0.00211	5.47016e-31	559426	-0.0180364	0.020267	0.3735	115803	FALSE	FALSE	NA	NA	NA
rs74607840	7	148786228		A	G	ZNF786	None	None	0.625943	0.000111129	0.176907	-0.015405	0.001914	8.82064e-16	562236	0.0105555	0.0176806	0.5505	115803	FALSE	FALSE	TRUE	rs74607840	rs12666123
rs13237635	7	149154551		C	T	ZNF777	None	None	0.565316	5.3239e-05	0.0847475	-0.010408	0.00186	2.24001e-08	562241	-0.0416557	0.0164171	0.0111699	115803	FALSE	FALSE	NA	NA	NA
rs12550612	8	22966769		A	G	TNFRSF10C	None	None	0.821328	0.000314813	0.499718	-0.032751	0.00242	1.08993e-41	560512	0.0224462	0.021143	0.2884	115803	FALSE	FALSE	NA	NA	NA
rs755951	8	27226790		C	A	PTK2B	None	None	0.402765	8.72507e-05	0.138465	-0.013467	0.001888	1.02e-12	560510	-0.0111621	0.016724	0.5045	115803	FALSE	FALSE	NA	NA	NA
rs13248936	8	30316162		G	A	RBPMS	None	None	0.498342	8.57255e-05	0.135696	0.013094	0.001841	1.17004e-12	559076	0.0203048	0.016365	0.2147	115803	FALSE	FALSE	NA	NA	NA
rs6474514	8	38835269		C	T	HTRA4	None	None	0.41173	5.9202e-05	0.0934205	0.011055	0.001872	3.58996e-09	557353	-0.0218593	0.0168111	0.1935	115803	FALSE	FALSE	NA	NA	NA
rs12216862	8	41828063		T	C	KAT6A	None	None	0.290091	5.39886e-05	0.0859406	0.011449	0.002032	1.81001e-08	562239	-0.0243023	0.0176358	0.1682	115803	FALSE	FALSE	NA	NA	NA
rs28571765	8	55449281		C	T	None	RP11-53M11.2	RP11-53M11.3	0.206778	0.000159784	0.230008	-0.02207	0.00237	1.32008e-20	508414	0.00230265	0.020788	0.9118	115803	FALSE	FALSE	NA	NA	NA
rs2875974	8	61419728		A	G	RP11-163N6.2	None	None	0.373406	0.000213601	0.33816	0.021365	0.001904	3.53997e-29	559083	0.000700245	0.0158224	0.9647	115803	FALSE	FALSE	NA	NA	NA
rs4276676	8	68795618		C	T	None	NDUFS5P6	PREX2	0.469209	0.000184847	0.294284	-0.019264	0.001849	2.22024e-25	562240	-0.00410843	0.0167113	0.8058	115803	FALSE	FALSE	NA	NA	NA
rs62510269	8	79012343		G	A	None	RP11-38H17.1	RP11-91P17.1	0.14573	0.000324337	0.516428	-0.036092	0.002609	1.77011e-43	562239	-0.0205866	0.0234992	0.381	115803	FALSE	FALSE	NA	NA	NA
rs10808536	8	87169049		A	G	None	ATP6V0D2	CTD-3118D11.3	0.295428	5.83495e-05	0.0926502	0.011839	0.002018	4.56005e-09	560832	-0.018979	0.0179514	0.2904	115803	FALSE	FALSE	NA	NA	NA
rs921313	8	100824550		A	G	VPS13B	None	None	0.044853	6.29725e-05	0.0999343	0.02711	0.004466	1.31999e-09	560513	-0.00249688	0.0413073	0.9518	115803	FALSE	FALSE	NA	NA	NA
rs11993347	8	103919090		C	T	KB-1507C5.2	None	None	0.230466	0.000137796	0.218551	-0.01971	0.002186	2.03002e-19	560151	0.0156214	0.0192096	0.4161	115803	FALSE	FALSE	NA	NA	NA
rs3847147	8	105784723		A	G	RP11-127H5.1	None	None	0.306976	6.01616e-05	0.0954727	-0.011891	0.002003	2.98999e-09	560509	-0.0233258	0.0177098	0.1878	115803	FALSE	FALSE	NA	NA	NA
rs17209630	8	106296090		A	G	RP11-127H5.1	None	None	0.281259	8.22029e-05	0.130455	0.014259	0.002045	3.25012e-12	560513	0.0155198	0.0183623	0.398	115803	FALSE	FALSE	NA	NA	NA
rs4734879	8	106583124		G	A	ZFPM2	None	None	0.276159	0.000193041	0.306388	-0.021974	0.002057	1.33999e-26	560514	0.00934352	0.0189844	0.6226	115803	FALSE	FALSE	NA	NA	NA
rs55964818	8	130605871		C	T	CCDC26	None	None	0.567337	0.000645257	1.02774	-0.036254	0.00186	1.53993e-84	562237	0.0262413	0.0164563	0.1108	115803	FALSE	FALSE	NA	NA	NA
rs7005996	8	142241681		T	C	SLC45A4	None	None	0.906282	9.90391e-05	0.142559	0.024146	0.003326	4.05976e-13	508418	-0.0398849	0.0289915	0.1689	115803	FALSE	FALSE	NA	NA	NA
rs6985508	8	142337734		A	G	None	RP11-10J21.6	CTD-3064M3.1	0.357998	0.000324218	0.4623	-0.026558	0.002018	1.57e-39	503530	-0.0187236	0.0168294	0.2659	115803	FALSE	FALSE	NA	NA	NA
rs13291664	9	282738		G	A	DOCK8	None	None	0.186933	0.000208599	0.332103	0.026196	0.002363	1.57e-28	562235	0.00110061	0.0212534	0.9587	115803	FALSE	FALSE	NA	NA	NA
rs6476883	9	4654774		A	G	SPATA6L	None	None	0.437247	6.49929e-05	0.103459	-0.011492	0.001857	6.27004e-10	562241	-0.0471964	0.0180227	0.00882592	115803	FALSE	FALSE	NA	NA	NA
rs447124	9	4746539		T	C	None	AK3	RP11-307I14.4	0.490566	0.000144364	0.229439	0.016995	0.001853	4.85959e-20	561301	-0.00662188	0.0170006	0.696899	115803	FALSE	FALSE	NA	NA	NA
rs7036656	9	21990457		T	C	CDKN2A	None	None	0.7215	0.000318252	0.505178	0.028141	0.002055	1.24997e-42	560512	0.0670977	0.0187779	0.000352598	115803	FALSE	FALSE	NA	NA	NA
rs12376511	9	22142756		C	T	None	CDKN2B-AS1	RP11-408N14.1	0.164417	0.000321417	0.51178	-0.034202	0.002489	6.16027e-43	562241	0.00410843	0.0219611	0.8516	115803	FALSE	FALSE	NA	NA	NA
rs10814191	9	34999007		T	C	None	DNAJB5	SYF2P2	0.713413	5.14403e-05	0.0818833	0.011216	0.002038	3.83999e-08	562235	0.0230639	0.017869	0.1968	115803	FALSE	FALSE	NA	NA	NA
rs796003	9	86595801		T	G	RMI1	None	None	0.258407	0.000246334	0.392196	-0.025352	0.002125	8.84097e-33	562238	0.0720416	0.018303	8.28304e-05	115803	FALSE	FALSE	NA	NA	NA
rs4877107	9	91383601		C	T	None	MIR4289	PCNPP2	0.457254	5.32623e-05	0.0845238	0.010359	0.001856	2.45002e-08	560512	0.0167393	0.0178886	0.3494	115803	FALSE	FALSE	NA	NA	NA
rs72747074	9	91545621		A	G	None	MIR4289	PCNPP2	0.31238	0.00013814	0.219911	0.017932	0.002003	3.62994e-19	562232	-0.029753	0.0174951	0.0890102	115803	FALSE	FALSE	NA	NA	NA
rs2148537	9	95380726		A	G	CENPP	None	None	0.166266	8.55571e-05	0.135431	0.017567	0.002475	1.31009e-12	559080	0.00330546	0.0218399	0.8797	115803	FALSE	FALSE	NA	NA	NA
rs7850247	9	95747389		C	T	FGD3	None	None	0.514717	5.34115e-05	0.0847587	0.01034	0.001861	2.84001e-08	560500	-0.00965326	0.0162754	0.5531	115803	FALSE	FALSE	NA	NA	NA
rs7864482	9	102268861		G	A	None	NAMA	RP11-547C13.1	0.377314	7.65794e-05	0.121904	0.012766	0.001902	1.99986e-11	562241	-0.0163654	0.0166344	0.3252	115803	FALSE	FALSE	NA	NA	NA
rs12683699	9	112738298		G	A	PALM2-AKAP2	None	None	0.160286	0.000127765	0.202253	0.021786	0.002517	5.1606e-18	559084	-0.0354637	0.0227541	0.1191	115803	FALSE	FALSE	NA	NA	NA
rs10980797	9	113912553		G	A	RP11-202G18.1	None	None	0.487935	0.000363775	0.57925	-0.026981	0.00184	1.18987e-48	562242	-0.00220242	0.0159977	0.8905	115803	FALSE	FALSE	NA	NA	NA
rs7855091	9	114655098		A	G	None	RNU6-1013P	UGCG	0.307022	9.34956e-05	0.147998	0.014823	0.001994	1.10994e-13	559081	-0.00139902	0.0172606	0.9354	115803	FALSE	FALSE	NA	NA	NA
rs10986338	9	127191232		A	G	None	PSMB7	GPR144	0.649839	0.000125588	0.199543	-0.016612	0.001953	1.93019e-17	561155	-0.00914166	0.0185051	0.621299	115803	FALSE	FALSE	NA	NA	NA
rs2506699	9	136946799		G	A	None	RP11-349K21.1	LL09NC01-251B2.3	0.483895	0.000101711	0.161914	0.01427	0.001892	4.86968e-14	562240	0.0071742	0.016339	0.660601	115803	FALSE	FALSE	NA	NA	NA
rs4413892	9	139330158		A	G	INPP5E	None	None	0.276136	0.000385568	0.565247	0.031056	0.002174	2.87012e-46	517656	-0.0176434	0.0183157	0.3354	115803	FALSE	FALSE	NA	NA	NA
rs41317014	9	139929080		T	C	C9orf139	None	None	0.247562	0.00015014	0.216124	-0.020075	0.002239	3.25012e-19	508416	-0.027907	0.0202659	0.1685	115803	FALSE	FALSE	NA	NA	NA
rs11252331	10	4129296		G	T	RP11-433J20.1	None	None	0.836619	7.66897e-05	0.121394	0.016749	0.00249	1.80011e-11	559084	-0.0199986	0.0218705	0.3605	115803	FALSE	FALSE	NA	NA	NA
rs10828725	10	25218243		T	G	PRTFDC1	None	None	0.364782	0.00114592	1.8261	-0.049726	0.001914	1.09901e-148	562240	-0.0187752	0.017028	0.2702	115803	FALSE	FALSE	NA	NA	NA
rs703005	10	26758576		T	C	APBB1IP	None	None	0.598155	0.000115228	0.18308	-0.015482	0.001905	4.54988e-16	561155	0.00568382	0.0172099	0.741199	115803	FALSE	FALSE	NA	NA	NA
rs2993986	10	28800023		T	C	None	RP11-351M16.3	WAC-AS1	0.774092	0.000317844	0.506087	0.030146	0.00219	4.75007e-43	562240	0.0508832	0.0196986	0.00979197	115803	FALSE	FALSE	NA	NA	NA
rs2091084	10	30492267		C	T	None	KIAA1462	RNU6-598P	0.653201	0.000136381	0.217114	0.01735	0.001951	6.25029e-19	562241	-0.00481156	0.0169803	0.7769	115803	FALSE	FALSE	NA	NA	NA
rs72790862	10	44880260		C	T	CXCL12	None	None	0.306947	0.000283929	0.45207	-0.025833	0.002003	5.0501e-38	562239	0.0149106	0.0179287	0.4056	115803	FALSE	FALSE	NA	NA	NA
rs6479830	10	64418739		C	T	ZNF365	None	None	0.715242	6.27744e-05	0.0997347	-0.012414	0.002033	1.05e-09	561158	-0.0509776	0.0178511	0.00429398	115803	FALSE	FALSE	NA	NA	NA
rs1885474	10	69566751		G	T	DNAJC12	None	None	0.102894	8.59978e-05	0.136895	-0.021583	0.003031	1.10994e-12	562227	0.0134097	0.0303587	0.658701	115803	FALSE	FALSE	NA	NA	NA
rs3747869	10	73520632		C	A	CDH23	None	None	0.900449	0.000270482	0.385658	0.038842	0.00322	1.79019e-33	503532	-0.0152152	0.0265916	0.5672	115803	FALSE	FALSE	NA	NA	NA
rs11002309	10	79594931		T	C	DLG5	None	None	0.340114	7.21367e-05	0.114639	0.012677	0.00195	8.27942e-11	561296	0.0185273	0.0171285	0.2794	115803	FALSE	FALSE	NA	NA	NA
rs59085061	10	89681458		G	A	PTEN	None	None	0.040472	0.000196445	0.311196	-0.050292	0.004692	8.99912e-27	559446	0.0647519	0.0399091	0.1047	115803	FALSE	FALSE	NA	NA	NA
rs61863767	10	99084426		T	C	None	FRAT1	FRAT2	0.596247	0.000895053	1.42596	0.043116	0.001874	4.56037e-117	562236	0.0495054	0.0168915	0.00338104	115803	FALSE	FALSE	NA	NA	NA
rs7917772	10	104487443		A	G	SFXN2	None	None	0.630809	0.000127701	0.202954	0.016558	0.001904	3.59998e-18	561300	0.0153167	0.0169116	0.3651	115803	FALSE	FALSE	NA	NA	NA
rs180941	10	115720674		A	G	None	NHLRC2	ADRB1	0.625014	0.00013334	0.211862	-0.016866	0.001919	1.63005e-18	561157	0.00299551	0.0172451	0.8621	115803	FALSE	FALSE	NA	NA	NA
rs11198788	10	120884160		C	T	FAM45A	None	None	0.430983	6.93859e-05	0.110452	0.011894	0.001855	1.47001e-10	562239	-0.019018	0.0166093	0.2522	115803	FALSE	FALSE	NA	NA	NA
rs3781454	10	126348565		A	G	FAM53B	None	None	0.676766	0.000278077	0.442752	0.025211	0.002007	3.67959e-36	562241	0.00019998	0.021562	0.9926	115803	FALSE	FALSE	NA	NA	NA
rs4909932	11	10475967		G	A	AMPD3	None	None	0.59811	9.1939e-05	0.145624	0.013829	0.001881	2.01002e-13	559426	-0.0112632	0.0166794	0.499501	115803	FALSE	FALSE	NA	NA	NA
rs4909945	11	10673739		C	T	MRVI1	None	None	0.688902	5.62536e-05	0.0892706	0.011456	0.001986	8.23e-09	560509	-0.0062193	0.0173114	0.719399	115803	FALSE	FALSE	NA	NA	NA
rs1228024	11	47951353		A	C	None	RP11-793I11.1	PTPRJ	0.661308	0.000284269	0.451738	0.025191	0.001944	2.32006e-38	561154	-0.0449974	0.0173746	0.00960196	115803	FALSE	FALSE	NA	NA	NA
rs579721	11	59834318		A	G	MS4A3	None	None	0.283654	6.13527e-05	0.0976643	-0.012287	0.002033	1.54999e-09	562243	-0.0176434	0.0179557	0.3258	115803	FALSE	FALSE	NA	NA	NA
rs113519804	11	76030131		A	C	None	RP11-619A14.3	PRKRIR	0.028736	5.87574e-05	0.0935309	-0.032444	0.005656	9.91996e-09	562232	0.144795	0.0452741	0.00138299	115803	FALSE	FALSE	TRUE	rs113519804	rs7127263
rs6590806	11	100550248		A	G	None	AP000620.1	CTD-2383M3.1	0.250457	9.70805e-05	0.15367	0.01608	0.002128	4.27957e-14	559070	0.0275768	0.0197112	0.1618	115803	FALSE	FALSE	NA	NA	NA
rs7934719	11	108341864		T	C	None	AP005718.1	KDELC2	0.414299	0.000154839	0.246496	0.017862	0.001873	1.54989e-21	562226	-0.034498	0.0166904	0.03874	115803	FALSE	FALSE	NA	NA	NA
rs8705	11	128328913		A	G	ETS1	None	None	0.316569	0.00030151	0.477525	-0.026397	0.002004	1.3499e-39	559259	-0.0494566	0.0177159	0.00524397	115803	FALSE	FALSE	NA	NA	NA
rs11221394	11	128486003		C	T	RP11-264E20.1	None	None	0.117605	5.50623e-05	0.0876492	0.016288	0.002877	1.54e-08	562235	0.0361454	0.0292083	0.2159	115803	FALSE	FALSE	NA	NA	NA
rs59241311	12	2506038		A	G	CACNA1C	None	None	0.099621	5.29484e-05	0.0841441	-0.01718	0.00307	2.24001e-08	561302	-0.0263498	0.0268161	0.3258	115803	FALSE	FALSE	NA	NA	NA
rs632887	12	3392351		G	A	TSPAN9	None	None	0.411004	7.01845e-05	0.111379	0.01204	0.001921	3.74999e-10	560507	-0.00571631	0.017089	0.737999	115803	FALSE	FALSE	NA	NA	NA
rs2286599	12	6499533		A	G	LTBR	None	None	0.141477	0.000362695	0.558627	0.03864	0.00279	1.42988e-43	543851	0.0851223	0.0253353	0.000779902	115803	FALSE	FALSE	NA	NA	NA
rs873218	12	12765603		A	G	CREBL2	None	None	0.553941	7.02635e-05	0.111506	-0.011924	0.001855	1.33999e-10	560514	-0.0298408	0.0164634	0.0699005	115803	FALSE	FALSE	NA	NA	NA
rs1007938	12	26802549		G	A	ITPR2	None	None	0.40493	5.99784e-05	0.0946457	-0.011156	0.001884	3.26002e-09	557353	0.00793137	0.0165758	0.6323	115803	FALSE	FALSE	NA	NA	NA
rs739842	12	48202046		C	T	HDAC7	None	None	0.639495	0.000111433	0.177097	-0.015546	0.001973	3.44033e-15	561300	0.0128175	0.019654	0.514301	115803	FALSE	FALSE	NA	NA	NA
rs1895994	12	49056663		A	G	KANSL2	None	None	0.32446	7.35728e-05	0.116682	-0.012955	0.001964	4.35011e-11	560151	0.012225	0.0176119	0.4876	115803	FALSE	FALSE	NA	NA	NA
rs11169302	12	50578705		G	T	LIMA1	None	None	0.392444	0.00016432	0.261091	0.018563	0.001889	9.44931e-23	561149	-0.03015	0.0174057	0.0832396	115803	FALSE	FALSE	NA	NA	NA
rs706809	12	52294257		C	T	None	ANKRD33	RP11-1100L3.4	0.777872	0.000172483	0.274138	0.022341	0.002258	4.70977e-23	561301	0.00631993	0.0219197	0.773101	115803	FALSE	FALSE	NA	NA	NA
rs1245035	12	64976049		A	C	None	SNORD83	RP11-338E21.1	0.627427	9.74178e-05	0.154303	0.014435	0.001914	4.78961e-14	559427	0.0343844	0.0175755	0.0504197	115803	FALSE	FALSE	NA	NA	NA
rs1042725	12	66358347		T	C	HMGA2	None	None	0.494933	5.9388e-05	0.0937129	0.010899	0.001847	3.70997e-09	557347	0.0010005	0.0156113	0.9489	115803	FALSE	FALSE	NA	NA	NA
rs759488	12	68587155		C	T	IFNG-AS1	None	None	0.70489	7.59582e-05	0.120543	0.013512	0.002025	2.57988e-11	560512	0.000499875	0.0192656	0.9793	115803	FALSE	FALSE	NA	NA	NA
rs11104881	12	88843474		C	T	None	Y_RNA	KITLG	0.702031	0.000255965	0.406855	-0.024735	0.002017	1.59001e-34	561301	-0.00853633	0.0181324	0.637801	115803	FALSE	FALSE	NA	NA	NA
rs17041439	12	101873240		C	A	SPIC	None	None	0.056554	0.000153087	0.243305	0.037876	0.003999	2.96006e-21	561300	0.0175532	0.0377792	0.6422	115803	FALSE	FALSE	NA	NA	NA
rs73190675	12	109788891		A	G	MYO1H	None	None	0.050278	7.92227e-05	0.126113	0.028802	0.004241	1.15001e-11	562243	-0.0333381	0.0374925	0.3739	115803	FALSE	FALSE	NA	NA	NA
rs11064881	12	120146925		A	G	CIT	None	None	0.073548	0.000141878	0.224595	-0.032266	0.003547	9.91973e-20	559081	-0.0304322	0.0333361	0.3613	115803	FALSE	FALSE	NA	NA	NA
rs7308123	12	122225225		C	T	RHOF	None	None	0.18119	0.000102731	0.163538	0.018607	0.002436	2.28981e-14	562241	-0.0373921	0.0224142	0.0952708	115803	FALSE	FALSE	NA	NA	NA
rs9330650	12	124001751		G	A	RILPL1	None	None	0.21919	7.10071e-05	0.113033	0.014403	0.002256	1.76999e-10	562238	0.0485602	0.0731345	0.5067	115803	FALSE	FALSE	TRUE	rs9330650	rs13303217
rs9508005	13	28789794		G	T	PAN3	None	None	0.094159	8.65974e-05	0.136198	-0.022531	0.003425	4.9204e-11	555496	-0.00558438	0.0800734	0.9444	115803	FALSE	FALSE	NA	NA	NA
rs7326825	13	50113450		A	G	RCBTB1	None	None	0.703613	0.000178009	0.282921	0.020659	0.002021	1.72982e-24	561300	0.0167393	0.0178219	0.3476	115803	FALSE	FALSE	NA	NA	NA
rs806321	13	50841323		T	C	DLEU1	None	None	0.530051	0.000127219	0.201903	0.01598	0.001848	5.65979e-18	560512	0.0720332	0.0163907	1.109e-05	115803	FALSE	FALSE	NA	NA	NA
rs9526795	13	52341181		C	T	None	WDFY2	DHRS12	0.258932	7.64061e-05	0.12057	-0.01411	0.002116	2.67979e-11	557352	-0.000499875	0.0192656	0.9793	115803	FALSE	FALSE	NA	NA	NA
rs55978995	13	73626897		A	C	None	PSMD10P3	KLF5	0.16913	5.40597e-05	0.08605	0.013869	0.002466	1.89998e-08	562214	-0.0248877	0.0227135	0.2732	115803	FALSE	FALSE	NA	NA	NA
rs3812849	13	74701736		C	A	KLF12	None	None	0.266532	0.000150354	0.239362	0.01961	0.002086	5.85059e-21	562241	0.0453112	0.018253	0.01305	115803	FALSE	FALSE	NA	NA	NA
rs12429714	13	99649831		T	C	DOCK9	None	None	0.424441	6.05131e-05	0.0963276	-0.011129	0.001864	2.45002e-09	562242	-0.0037928	0.0166778	0.8201	115803	FALSE	FALSE	NA	NA	NA
rs2260850	13	114185566		G	T	TMCO3	None	None	0.280997	0.000230522	0.342526	0.023885	0.002116	1.67996e-29	524745	0.0130852	0.0179576	0.4662	115803	FALSE	FALSE	NA	NA	NA
rs9590390	13	114920867		A	G	None	RASA3	CDC16	0.291471	9.77765e-05	0.155112	0.015386	0.002055	7.31981e-14	560295	0.0129839	0.0270953	0.631801	115803	FALSE	FALSE	NA	NA	NA
rs2038700	14	25461989		C	T	STXBP6	None	None	0.394624	0.000566189	0.901734	0.034424	0.00189	4.60999e-74	562237	0.0119714	0.0167201	0.474	115803	FALSE	FALSE	NA	NA	NA
rs72664840	14	35596323		T	C	KIAA0391	None	None	0.179041	0.000124919	0.198862	0.020614	0.002397	8.43918e-18	562234	0.00876151	0.0211439	0.6786	115803	FALSE	FALSE	NA	NA	NA
rs696	14	35871093		T	C	NFKBIA	None	None	0.36576	0.000104433	0.16597	0.015003	0.001912	4.53002e-15	561302	0.0332466	0.0169547	0.0498896	115803	FALSE	FALSE	NA	NA	NA
rs9323285	14	55863829		A	C	ATG14	None	None	0.337997	6.50551e-05	0.102657	0.012057	0.001962	8.18993e-10	557353	0.0187752	0.0172065	0.2752	115803	FALSE	FALSE	NA	NA	NA
rs10138752	14	69179971		T	C	RAD51B	None	None	0.077277	0.000231831	0.369099	-0.040319	0.003453	1.85012e-31	562237	-0.0453557	0.0310973	0.1447	115803	FALSE	FALSE	NA	NA	NA
rs175714	14	75981856		C	T	None	JDP2	BATF	0.577258	5.33078e-05	0.0845962	0.010451	0.001877	2.63998e-08	560513	-0.0706448	0.0168242	2.68102e-05	115803	FALSE	FALSE	NA	NA	NA
rs11159261	14	77921120		C	T	VIPAS39	None	None	0.534241	0.000102764	0.16267	-0.01437	0.001851	8.67961e-15	559077	-0.0028958	0.0164661	0.8604	115803	FALSE	FALSE	NA	NA	NA
rs10498635	14	93103309		T	C	RIN3	None	None	0.18322	0.000290773	0.462321	-0.031169	0.002388	6.57961e-39	561451	-0.0575139	0.0218156	0.00837992	115803	FALSE	FALSE	NA	NA	NA
rs2180369	14	93516465		C	T	ITPK1	None	None	0.110762	0.000104025	0.149226	0.02298	0.003071	7.65068e-14	506687	0.0420728	0.0260877	0.1068	115803	FALSE	FALSE	NA	NA	NA
rs10146962	14	101170540		C	T	None	RP11-566J3.2	DLK1	0.338281	0.000105721	0.166831	-0.015367	0.00197	6.4506e-15	557343	-0.00826574	0.0172391	0.6316	115803	FALSE	FALSE	NA	NA	NA
rs4924450	15	40597229		A	G	PLCB2	None	None	0.706498	7.77247e-05	0.111876	0.01369	0.002122	1.13999e-10	508419	-0.00611868	0.0185489	0.7415	115803	FALSE	FALSE	NA	NA	NA
rs72726027	15	42248826		C	T	EHD4	None	None	0.111895	0.000361021	0.573902	-0.04262	0.002923	4.16965e-48	561303	-0.0372866	0.0268866	0.1655	115803	FALSE	FALSE	NA	NA	NA
rs60695341	15	51010271		T	C	SPPL2A	None	None	0.197348	0.000283244	0.450956	-0.029901	0.002312	3.19963e-38	562209	0.00642057	0.0203011	0.751799	115803	FALSE	FALSE	NA	NA	NA
rs780142	15	62797964		G	T	TLN2	None	None	0.274035	8.42205e-05	0.13381	0.014549	0.002067	2.02023e-12	561156	-0.0416557	0.0183161	0.0229499	115803	FALSE	FALSE	NA	NA	NA
rs2062250	15	64672002		A	G	KIAA0101	None	None	0.938363	0.000296464	0.470586	0.050625	0.003905	2.11982e-38	560514	-0.0134906	0.0360058	0.7079	115803	FALSE	FALSE	NA	NA	NA
rs2469147	15	66910224		G	A	RP11-321F6.1	None	None	0.157884	6.2207e-05	0.0990227	-0.015295	0.002536	1.67001e-09	562234	0.0223479	0.0224214	0.3189	115803	FALSE	FALSE	NA	NA	NA
rs62007171	15	77306285		C	T	PSTPIP1	None	None	0.291138	9.8538e-05	0.15686	-0.015451	0.002058	6.22014e-14	562230	0.0464064	0.0180713	0.0102301	115803	FALSE	FALSE	NA	NA	NA
rs12905862	15	78545507		A	G	RP11-762H8.3	None	None	0.316261	5.31995e-05	0.0846839	0.011091	0.001979	2.15001e-08	562236	-0.0426763	0.0177594	0.01626	115803	FALSE	FALSE	NA	NA	NA
rs11854390	15	80224817		T	C	None	C15orf37	RP11-81A1.3	0.562198	9.19213e-05	0.146329	0.013665	0.00186	2.1301e-13	562241	0.0131866	0.016572	0.4262	115803	FALSE	FALSE	NA	NA	NA
rs7183988	15	91428589		G	T	FES	None	None	0.526631	0.000124104	0.197185	-0.015777	0.001895	8.73977e-17	561157	-0.00040008	0.0183444	0.9826	115803	FALSE	FALSE	NA	NA	NA
rs28576226	15	101713668		A	G	None	RP11-424I19.2	CHSY1	0.122129	0.000209871	0.325279	0.031285	0.002853	6.14045e-28	547354	0.0283931	0.0271185	0.2951	115803	FALSE	FALSE	NA	NA	NA
rs4984768	16	1253907		T	G	CACNA1H	None	None	0.36339	6.6481e-05	0.0943539	0.011987	0.002025	3.34003e-09	501320	0.00290421	0.03214	0.928	115803	FALSE	FALSE	NA	NA	NA
rs9926183	16	1363878		T	C	UBE2I	None	None	0.26273	0.000133724	0.192081	0.018579	0.002197	2.86022e-17	507332	0.00796817	0.0199369	0.6894	115803	FALSE	FALSE	NA	NA	NA
rs12929950	16	2144894		A	G	PKD1	None	None	0.077395	0.000129912	0.187004	-0.030161	0.003616	7.83069e-17	508420	-0.07139	0.0424046	0.0922699	115803	FALSE	FALSE	NA	NA	NA
rs61739285	16	27480797		T	C	GTF3C1	None	None	0.033259	7.3027e-05	0.115891	-0.033699	0.005207	9.9793e-11	560511	0.0557241	0.0589357	0.3444	115803	FALSE	FALSE	NA	NA	NA
rs9925985	16	31305593		C	A	ITGAM	None	None	0.269481	7.86204e-05	0.124943	-0.014131	0.002078	1.08993e-11	561297	0.0460439	0.018639	0.0134999	115803	FALSE	FALSE	NA	NA	NA
rs75859969	16	50164672		C	A	None	RP11-429P3.5	RPL10P14	0.156224	7.34991e-05	0.116689	-0.016697	0.002549	5.94019e-11	560747	-0.00040008	0.0249378	0.9872	115803	FALSE	FALSE	TRUE	rs75859969	rs2080506
rs11644125	16	57058974		T	C	NLRC5	None	None	0.59737	0.000152036	0.241635	-0.017778	0.001893	6.36063e-21	561302	-0.000699755	0.0183012	0.9695	115803	FALSE	FALSE	NA	NA	NA
rs7198940	16	81605559		T	C	CMIP	None	None	0.52238	0.000121732	0.193791	0.015619	0.001851	3.32966e-17	562241	0.0154183	0.0163576	0.3459	115803	FALSE	FALSE	NA	NA	NA
rs9938104	16	81844974		T	C	PLCG2	None	None	0.12614	6.0925e-05	0.0969827	-0.016624	0.002807	3.24997e-09	562238	0.0518331	0.0257681	0.04427	115803	FALSE	FALSE	NA	NA	NA
rs247826	16	84582965		T	C	TLDC1	None	None	0.220606	0.000393209	0.624202	0.033815	0.002233	9.58959e-52	560506	0.0196065	0.0201734	0.3311	115803	FALSE	FALSE	NA	NA	NA
rs17232826	16	89842784		T	C	FANCA	None	None	0.10177	8.71334e-05	0.138687	-0.021831	0.003087	1.59993e-12	562163	0.0527681	0.0326166	0.1057	115803	FALSE	FALSE	NA	NA	NA
rs6502608	17	1316427		A	G	None	YWHAE	CRK	0.707085	8.96453e-05	0.142348	0.014711	0.002078	1.50003e-12	560833	-0.0483503	0.018732	0.00984691	115803	FALSE	FALSE	NA	NA	NA
rs62089697	17	2726325		A	G	RAP1GAP2	None	None	0.172097	8.87913e-05	0.141345	0.017652	0.002518	2.48028e-12	562238	0.0100493	0.0218255	0.645199	115803	FALSE	FALSE	NA	NA	NA
rs35592645	17	4616387		A	C	ARRB2	None	None	0.248719	0.000114176	0.18141	0.017479	0.00213	2.38013e-16	561159	-0.00677698	0.0194711	0.7278	115803	FALSE	FALSE	NA	NA	NA
rs4790752	17	5115877		T	C	SCIMP	None	None	0.450783	0.000152318	0.242485	-0.017539	0.001845	2.11009e-21	562232	0.0131136	0.0168457	0.4363	115803	FALSE	FALSE	NA	NA	NA
rs55767800	17	17674967		C	T	RAI1	None	None	0.632257	0.00015706	0.226088	-0.018378	0.002003	4.70977e-20	508419	-0.00934352	0.0168798	0.5799	115803	FALSE	FALSE	NA	NA	NA
rs16964983	17	27610862		C	T	NUFIP2	None	None	0.172918	0.000136634	0.216294	0.021856	0.002434	2.89001e-19	559082	0.0191828	0.0216684	0.376	115803	FALSE	FALSE	NA	NA	NA
rs2259855	17	28097860		C	T	SSH2	None	None	0.52533	0.000278048	0.442704	-0.023612	0.001849	2.66011e-37	562240	-0.0483503	0.0162682	0.00295801	115803	FALSE	FALSE	NA	NA	NA
rs17660636	17	35966490		G	A	SYNRG	None	None	0.357796	5.91282e-05	0.0939652	0.011343	0.001935	4.67003e-09	561301	0.0198026	0.0177509	0.2646	115803	FALSE	FALSE	NA	NA	NA
rs7502100	17	36598626		C	T	ARHGAP23	None	None	0.366802	0.000147442	0.234723	0.017816	0.001955	8.4004e-20	562235	0.0123763	0.0175386	0.4804	115803	FALSE	FALSE	NA	NA	NA
rs4794820	17	38089344		G	A	RP11-387H17.4	None	None	0.552137	0.00257237	4.09821	0.07212	0.001861	1e-200	561295	-0.0479305	0.0167358	0.00418398	115803	FALSE	FALSE	NA	NA	NA
rs2314339	17	38253212		T	C	NR1D1	None	None	0.124894	0.000161651	0.255109	0.027194	0.002851	1.51985e-21	557350	0.103695	0.0240947	1.68e-05	115803	FALSE	FALSE	NA	NA	NA
rs1024091	17	40771994		T	C	None	TUBG1	ATP5LP7	0.557743	9.39092e-05	0.149491	0.013797	0.001848	8.70964e-14	562232	-0.0270313	0.0163256	0.097771	115803	FALSE	FALSE	NA	NA	NA
rs4239149	17	41328095		G	A	NBR1	None	None	0.656343	0.000119886	0.190263	0.016302	0.001945	5.57956e-17	560511	-0.00934352	0.0173916	0.5911	115803	FALSE	FALSE	NA	NA	NA
rs2428608	17	46040795		T	C	RP11-6N17.9	None	None	0.56284	6.29367e-05	0.100184	-0.011309	0.001852	1.05e-09	562230	-0.0304592	0.0163868	0.0630594	115803	FALSE	FALSE	NA	NA	NA
rs56378716	17	56356502		G	A	MPO	None	None	0.01278	0.000292314	0.464771	0.107631	0.008291	1.69981e-38	561450	-0.0654131	0.0692262	0.3447	115803	FALSE	FALSE	NA	NA	NA
rs2282677	17	61986539		C	T	None	RP11-630H24.4	CSHL1	0.405364	6.24325e-05	0.0991337	0.01138	0.001929	3.79001e-09	560831	-0.0165621	0.0172859	0.338	115803	FALSE	FALSE	NA	NA	NA
rs35111447	17	62372190		T	C	None	TEX2	RPL31P57	0.098264	5.66995e-05	0.0902554	-0.017887	0.003105	8.55993e-09	562235	-0.020713	0.0290344	0.4756	115803	FALSE	FALSE	NA	NA	NA
rs2084312	17	72695211		T	C	RAB37	None	None	0.800412	0.000266743	0.423881	0.028894	0.002311	7.67008e-36	561156	-0.0138961	0.0222299	0.5319	115803	FALSE	FALSE	NA	NA	NA
rs9900613	17	74674857		T	C	MXRA7	None	None	0.43077	6.30429e-05	0.100185	-0.011338	0.001867	1.29999e-09	561293	-0.0109598	0.0166824	0.5112	115803	FALSE	FALSE	NA	NA	NA
rs1109278	17	76248229		G	A	THA1P	None	None	0.483817	0.000103629	0.148658	-0.014404	0.001932	9.31966e-14	506688	-0.0515038	0.0170272	0.002488	115803	FALSE	FALSE	NA	NA	NA
rs1285254	17	77874672		C	T	None	RP11-353N14.3	RP11-353N14.5	0.775119	5.28112e-05	0.0840664	-0.012308	0.002252	4.70002e-08	562240	0.00826574	0.023577	0.7259	115803	FALSE	FALSE	NA	NA	NA
rs4468717	18	3457606		T	C	TGIF1	None	None	0.077837	5.74687e-05	0.0911994	-0.020008	0.003471	8.41008e-09	560512	0.0497156	0.0673481	0.4604	115803	FALSE	FALSE	NA	NA	NA
rs7235882	18	19684119		T	C	None	RP11-595B24.2	RNU6ATAC20P	0.093753	5.35858e-05	0.0851568	0.017758	0.003188	2.59998e-08	561300	0.0241902	0.0319026	0.4483	115803	FALSE	FALSE	NA	NA	NA
rs11874453	18	20750400		A	G	CABLES1	None	None	0.532635	6.64286e-05	0.105363	-0.011551	0.001904	1.36e-09	560213	0.0167588	0.0203845	0.411	115803	FALSE	FALSE	NA	NA	NA
rs75354229	18	42081815		T	C	CTC-782O7.1	None	None	0.128659	0.000134034	0.213375	0.02445	0.002749	6.22014e-19	562234	0.0132879	0.024101	0.5814	115803	FALSE	FALSE	TRUE	rs75354229	rs16978036
rs718515	18	43856297		A	G	None	C18orf25	RNF165	0.551929	0.000132883	0.211545	-0.016391	0.001858	1.20005e-18	562240	0.00994933	0.0166235	0.5495	115803	FALSE	FALSE	NA	NA	NA
rs8084255	18	48144754		T	C	MAPK4	None	None	0.375635	0.000186634	0.297127	0.019947	0.001905	1.26009e-25	562237	0.0071742	0.0168567	0.6704	115803	FALSE	FALSE	NA	NA	NA
rs9304460	18	51763388		A	G	None	MBD2	POLI	0.443947	6.73078e-05	0.107121	0.011676	0.001867	4.14e-10	562120	-0.02137	0.0170138	0.2091	115803	FALSE	FALSE	NA	NA	NA
rs12956324	18	67537270		A	C	CD226	None	None	0.402959	9.13148e-05	0.145352	0.013776	0.001875	2.09991e-13	562197	0.0580529	0.016837	0.000564898	115803	FALSE	FALSE	NA	NA	NA
rs67491878	18	78003207		C	A	PARD6G	None	None	0.60436	5.92508e-05	0.0943174	0.011131	0.001914	6.15007e-09	562238	0.00501254	0.0165438	0.7619	115803	FALSE	FALSE	NA	NA	NA
rs7246841	19	1030431		C	T	CNN2	None	None	0.731395	0.000198506	0.28231	0.022477	0.002216	3.78007e-24	502283	-0.0676586	0.0245489	0.00585006	115803	FALSE	FALSE	NA	NA	NA
rs11669443	19	1109215		A	G	SBNO2	None	None	0.236724	6.96399e-05	0.100237	0.013882	0.002267	9.49992e-10	508415	-0.0037928	0.0192493	0.8438	115803	FALSE	FALSE	NA	NA	NA
rs571497	19	7827830		A	G	None	RPL21P129	CLEC4M	0.154843	0.000345967	0.548126	-0.036357	0.002584	6.31975e-45	559429	0.00752827	0.0223288	0.736	115803	FALSE	FALSE	NA	NA	NA
rs2358581	19	10391611		G	T	ICAM1	None	None	0.73286	0.000311908	0.447774	-0.028224	0.002196	9.36052e-38	506961	0.0519251	0.0209356	0.0131299	115803	FALSE	FALSE	NA	NA	NA
rs2290669	19	16495774		C	A	EPS15L1	None	None	0.786444	0.00076158	1.20944	-0.047616	0.002308	1.51985e-94	560514	-0.0779615	0.0201952	0.000113201	115803	FALSE	FALSE	NA	NA	NA
rs4805881	19	33896432		C	A	PEPD	None	None	0.665284	0.000120077	0.191156	-0.01642	0.001984	1.32008e-16	562242	-0.0320068	0.0173854	0.0656206	115803	FALSE	FALSE	NA	NA	NA
rs2194067	19	35464727		T	C	None	ZNF792	GRAMD1A	0.415502	7.73334e-05	0.122867	0.012618	0.001886	2.30994e-11	561155	-0.00370686	0.0191737	0.8467	115803	FALSE	FALSE	NA	NA	NA
rs4760	19	44153100		G	A	PLAUR	None	None	0.152719	0.00127657	2.02831	-0.070234	0.002594	2.208e-161	560511	-0.0244975	0.0377161	0.516	115803	FALSE	FALSE	NA	NA	NA
rs71352239	19	45429543		T	C	None	APOC1	APOC1P1	0.323814	7.29868e-05	0.104862	-0.01291	0.002182	3.36001e-09	507479	0.0676586	0.0280947	0.0160299	115803	FALSE	FALSE	NA	NA	NA
rs73036517	19	45744842		G	A	MARK4	None	None	0.258764	0.00106649	1.69935	-0.052727	0.00211	1.07895e-137	562226	-0.00578324	0.0191955	0.763199	115803	FALSE	FALSE	NA	NA	NA
rs309190	19	47629264		C	T	SAE1	None	None	0.893852	0.000176074	0.252921	-0.030461	0.003167	7.05018e-22	507330	-0.066781	0.0267642	0.0125901	115803	FALSE	FALSE	NA	NA	NA
rs430989	19	49120774		G	T	RPL18	None	None	0.269456	7.92625e-05	0.124587	-0.014189	0.002164	5.67022e-11	555166	0.00682323	0.0200404	0.7335	115803	FALSE	FALSE	NA	NA	NA
rs35112940	19	51738917		A	G	CD33	None	None	0.215982	0.000228376	0.363087	-0.025968	0.002241	5.20955e-31	561448	-0.00468899	0.0221705	0.8325	115803	FALSE	FALSE	NA	NA	NA
rs6045615	20	1931582		C	A	RP4-684O24.5	None	None	0.330205	0.000165092	0.262017	-0.019319	0.001982	1.99022e-22	560509	-0.0375848	0.0172196	0.0290603	115803	FALSE	FALSE	NA	NA	NA
rs6051431	20	2831990		T	C	VPS16	None	None	0.351093	6.40704e-05	0.101988	0.011858	0.001931	8.43995e-10	562230	-0.0120274	0.0170481	0.4805	115803	FALSE	FALSE	NA	NA	NA
rs2327028	20	8140925		T	C	PLCB1	None	None	0.475724	9.06948e-05	0.144376	-0.013484	0.001851	3.3597e-13	562241	-0.00249688	0.0159883	0.8759	115803	FALSE	FALSE	NA	NA	NA
rs6055955	20	8604181		T	C	PLCB1	None	None	0.508614	0.000246391	0.391083	-0.022202	0.001845	2.63027e-33	560513	0.0234734	0.0163062	0.15	115803	FALSE	FALSE	NA	NA	NA
rs34952318	20	11177055		A	G	None	C20orf187	RP4-734C18.1	0.050283	0.000104622	0.166549	-0.033097	0.004378	4.24033e-14	562240	-0.105261	0.0909247	0.247	115803	FALSE	FALSE	NA	NA	NA
rs1891033	20	36900466		C	T	BPI	None	None	0.16941	6.35647e-05	0.100616	0.015029	0.002482	1.43999e-09	559079	0.00110061	0.021409	0.959	115803	FALSE	FALSE	NA	NA	NA
rs3752562	20	42219831		A	G	IFT52	None	None	0.774844	6.40345e-05	0.101162	0.013547	0.002209	8.96995e-10	557992	-0.013592	0.0198586	0.4937	115803	FALSE	FALSE	NA	NA	NA
rs2904270	20	49185272		A	G	PTPN1	None	None	0.517092	0.000117183	0.186548	-0.015318	0.001844	1.02991e-16	562241	-0.0311811	0.016243	0.0548997	115803	FALSE	FALSE	NA	NA	NA
rs6062468	20	62268955		T	C	None	CTD-3184A7.4	STMN3	0.508105	5.84019e-05	0.0837749	0.010809	0.001937	2.45997e-08	506687	0.012225	0.0185203	0.5092	115803	FALSE	FALSE	NA	NA	NA
rs2427599	20	62687921		T	C	TCEA2	None	None	0.010727	6.58279e-05	0.0947505	0.055692	0.009529	5.21003e-09	508417	0.00732678	0.117548	0.9503	115803	FALSE	FALSE	NA	NA	NA
rs28574812	21	16384940		G	A	NRIP1	None	None	0.15791	6.84323e-05	0.108927	-0.016041	0.002537	2.65999e-10	562202	0.00752827	0.0220595	0.7329	115803	FALSE	FALSE	NA	NA	NA
rs7283930	21	30461373		T	C	MAP3K7CL	None	None	0.73874	5.2967e-05	0.0843134	-0.011714	0.002102	2.56998e-08	562234	0.0158733	0.0185359	0.3918	115803	FALSE	FALSE	NA	NA	NA
rs990558	21	36914669		T	C	RUNX1	None	None	0.36139	5.64819e-05	0.0899103	-0.011062	0.001929	1e-08	562243	-0.0149871	0.0171147	0.3812	115803	FALSE	FALSE	NA	NA	NA
rs35990176	21	44472118		C	A	None	PKNOX1	CBS	0.451059	6.62797e-05	0.105505	0.011569	0.001871	6.45996e-10	562228	-0.0275768	0.0164896	0.0944496	115803	FALSE	FALSE	NA	NA	NA
rs2298695	21	47655027		C	A	MCM3AP-AS1	None	None	0.396473	0.000118428	0.187949	-0.015731	0.001881	6.51028e-17	560513	-0.00319489	0.0165693	0.8471	115803	FALSE	FALSE	NA	NA	NA
rs5746990	22	17563536		A	G	None	AC006946.17	IL17RA	0.622693	0.000107382	0.170941	-0.015117	0.001903	2.05022e-15	562236	0.0159262	0.016928	0.3468	115803	FALSE	FALSE	NA	NA	NA
rs5746451	22	18126020		C	T	BCL2L13	None	None	0.504194	0.000190814	0.303275	0.019536	0.001849	4.60999e-26	561295	0.0467772	0.0163001	0.004108	115803	FALSE	FALSE	NA	NA	NA
rs399757	22	18295575		C	T	MICAL3	None	None	0.382674	8.62607e-05	0.123898	0.013512	0.00199	1.16011e-11	507333	-0.0474061	0.0193083	0.0140799	115803	FALSE	FALSE	NA	NA	NA
rs34505104	22	24624609		G	A	GGT5	None	None	0.304866	0.00017656	0.281081	-0.02041	0.002056	3.3597e-23	562224	0.00925702	0.0192501	0.6306	115803	FALSE	FALSE	NA	NA	NA
rs2857633	22	30114333		C	T	RP1-76B20.11	None	None	0.727142	7.00129e-05	0.111108	-0.013283	0.002098	2.52e-10	560513	-0.0442654	0.0182092	0.0150598	115803	FALSE	FALSE	NA	NA	NA
rs12157427	22	32083756		A	G	PRR14L	None	None	0.064431	5.44298e-05	0.0864904	-0.021248	0.003755	1.55998e-08	561250	0.0344014	0.0328776	0.2954	115803	FALSE	FALSE	NA	NA	NA
rs1033415	22	39888774		G	A	None	MGAT3	MIEF1	0.650368	7.30743e-05	0.104957	0.012676	0.002046	6.00994e-10	507333	0.0567583	0.0176585	0.00130801	115803	FALSE	FALSE	NA	NA	NA
rs47341	22	43560763		T	C	None	TSPO	TTLL12	0.396441	0.00012045	0.172691	0.015865	0.001975	1.00995e-15	506394	0.0278852	0.0169185	0.0993093	115803	FALSE	FALSE	NA	NA	NA
rs2076211	22	44329078		T	C	PNPLA3	None	None	0.158474	8.65902e-05	0.137066	-0.018018	0.002546	1.53003e-12	559078	-0.00628024	0.0218712	0.774	115803	FALSE	FALSE	NA	NA	NA

## Sheet: Sup Table 2.lymphocyte
SNP	chr	pos	effect_allele	other_allele	Overlapped.Gene	Nearest.Upstream.Gene	Nearest.Downstream.Gene	EAF	PVE	F statics	beta.exposure	se.exposure	pval.exposure	samplesize.exposure	beta.outcome	se.outcome	pval.outcome	samplesize.outcome	palindromic	ambiguous	proxy.outcome	target_snp.outcome	proxy_snp.outcome
rs72634819	1	1596500	T	C	SLC35E2B	None	None	0.263613	7.95583e-05	0.102771	-0.014315	0.002296	4.67003e-10	451140	-0.0158246	0.0724919	0.8272	115803	FALSE	FALSE	NA	NA	NA
rs77954449	1	10252653	G	A	None	UBE4B	KIF1B	0.028289	7.43273e-05	0.111727	-0.036769	0.005678	9.77913e-11	524921	0.105138	0.0508641	0.0387302	115803	FALSE	FALSE	TRUE	rs77954449	rs11811751
rs2294630	1	19981791	G	A	MINOS1-NBL1	None	None	0.493105	8.438e-05	0.125817	0.012992	0.001899	8.1508e-12	520691	0.00836492	0.0167215	0.6169	115803	FALSE	FALSE	NA	NA	NA
rs61778219	1	24235932	T	C	CNR2	None	None	0.140899	0.000130878	0.19639	0.023251	0.002746	2.66993e-17	523977	-0.134618	0.0523669	0.0101501	115803	FALSE	FALSE	NA	NA	NA
rs2282718	1	25241056	A	G	RUNX3	None	None	0.372092	0.000144071	0.215551	-0.017559	0.002016	3.25012e-18	522430	0.00876151	0.0173957	0.6145	115803	FALSE	FALSE	NA	NA	NA
rs113466616	1	26731029	A	G	None	ZNF683	LIN28A	0.333144	6.5214e-05	0.0978397	0.012115	0.002012	1.78999e-09	523916	0.00712533	0.0173669	0.681601	115803	FALSE	FALSE	TRUE	rs113466616	rs7517224
rs11247712	1	28229681	T	C	RPA2	None	None	0.368908	0.000184431	0.277263	-0.019902	0.00196	3.37987e-24	524919	-0.00429078	0.0166722	0.7969	115803	FALSE	FALSE	NA	NA	NA
rs12142033	1	39542129	A	G	None	NDUFS5	MACF1	0.332829	7.47773e-05	0.112103	-0.012976	0.002031	1.73002e-10	523517	0.0447821	0.0174868	0.01044	115803	FALSE	FALSE	NA	NA	NA
rs7529794	1	40403370	T	G	None	MYCL	Y_RNA	0.26241	0.000100316	0.150486	0.016098	0.002151	7.57007e-14	523842	0.0120726	0.0185957	0.5162	115803	FALSE	FALSE	NA	NA	NA
rs2294752	1	40879952	G	T	SMAP2	None	None	0.238115	5.6249e-05	0.0843995	0.012451	0.002215	1.94998e-08	523982	0.0295318	0.0192908	0.1258	115803	FALSE	FALSE	NA	NA	NA
rs4319365	1	56907720	A	G	None	RP4-710M16.2	PPAP2B	0.544871	0.000185512	0.278888	-0.01934	0.001904	3.25987e-24	524920	-0.00677698	0.0165619	0.6824	115803	FALSE	FALSE	NA	NA	NA
rs12567173	1	62103005	C	T	None	AC099791.1	RP11-430G17.1	0.235351	6.48013e-05	0.0974073	0.013418	0.002229	1.78e-09	524922	0.00170145	0.0191493	0.9292	115803	FALSE	FALSE	NA	NA	NA
rs12127284	1	65431599	T	C	JAK1	None	None	0.710139	0.00011553	0.17367	-0.016752	0.002089	1.10994e-15	524920	-0.00300451	0.0183584	0.87	115803	FALSE	FALSE	NA	NA	NA
rs6700896	1	66089782	T	C	LEPR	None	None	0.378957	0.000141887	0.213108	-0.017362	0.001939	3.67029e-19	524461	-0.0281014	0.0170996	0.1003	115803	FALSE	FALSE	NA	NA	NA
rs2755253	1	67470843	T	C	SLC35D1	None	None	0.70898	0.000394083	0.592569	-0.030903	0.002072	2.87012e-50	524922	-0.0230639	0.0178491	0.1963	115803	FALSE	FALSE	NA	NA	NA
rs60633358	1	91500508	C	T	None	RPL5P6	HFM1	0.131836	0.00010809	0.162484	-0.02173	0.00279	7.18952e-15	524922	-0.0290732	0.024523	0.2358	115803	FALSE	FALSE	NA	NA	NA
rs12133917	1	101013188	A	C	None	GPR88	RP11-84O12.2	0.435692	0.000120036	0.180442	0.015624	0.001901	2.14981e-16	524916	-0.0163654	0.0163751	0.3176	115803	FALSE	FALSE	NA	NA	NA
rs12088882	1	101224620	T	C	None	VCAM1	EXTL2	0.408499	0.000559498	0.839923	0.034026	0.001914	1.29987e-70	523979	0.0517382	0.0166098	0.00184001	115803	FALSE	FALSE	NA	NA	NA
rs10875371	1	101762529	T	C	None	PPIAP7	RP11-157N3.1	0.417813	0.000210982	0.317178	-0.020825	0.001927	3.36977e-27	524906	0.00631993	0.0168616	0.707801	115803	FALSE	FALSE	NA	NA	NA
rs6679677	1	114303808	A	C	None	PHTF1	RSBN1	0.100262	0.000523008	0.785841	-0.053841	0.00313	2.96006e-66	524462	-0.00059982	0.0337015	0.9858	115803	FALSE	FALSE	NA	NA	NA
rs1493694	1	120526982	T	C	NOTCH2	None	None	0.10785	7.73292e-05	0.11593	0.020046	0.003045	4.77969e-11	523521	0.00863719	0.0264811	0.7443	115803	FALSE	FALSE	NA	NA	NA
rs12045893	1	158530416	T	C	None	OR6Y1	OR6P1	0.248069	0.000267608	0.402342	0.026783	0.002177	9.70063e-35	524922	0.0139975	0.0202538	0.4895	115803	FALSE	FALSE	NA	NA	NA
rs12059564	1	159000779	T	C	IFI16	None	None	0.150315	6.76684e-05	0.101716	0.016276	0.002646	7.95994e-10	524915	0.0656058	0.0228378	0.00406996	115803	FALSE	FALSE	NA	NA	NA
rs494091	1	160791892	C	T	LY9	None	None	0.425556	0.000358006	0.5383	0.02706	0.001901	6.35038e-46	524921	0.0182658	0.0163939	0.2652	115803	FALSE	FALSE	NA	NA	NA
rs1894692	1	169467654	A	G	None	AL021068.1	F5	0.978082	6.04831e-05	0.0909161	-0.037559	0.006572	1.12001e-08	524923	-0.0417599	0.0776673	0.590799	115803	FALSE	FALSE	NA	NA	NA
rs10494783	1	198663661	A	G	PTPRC	None	None	0.051764	0.000287269	0.430756	-0.054095	0.004268	8.94953e-37	523521	-0.110736	0.0401838	0.00585599	115803	FALSE	FALSE	NA	NA	NA
rs35993840	1	203697870	C	A	ATP2B4	None	None	0.070154	0.000190649	0.286608	0.038227	0.00382	1.50003e-23	524912	0.00130085	0.0439734	0.9764	115803	FALSE	FALSE	NA	NA	NA
rs4619033	1	204269242	G	A	PLEKHA6	None	None	0.267859	0.000142233	0.213247	-0.019043	0.002139	5.7306e-19	523522	-0.00329457	0.0185989	0.8594	115803	FALSE	FALSE	NA	NA	NA
rs7548606	1	212388607	G	A	None	RP11-15I11.2	RP11-15I11.3	0.625851	0.000123438	0.18556	0.016235	0.001951	9.25977e-17	524922	0.0171521	0.01678	0.3067	115803	FALSE	FALSE	NA	NA	NA
rs12745411	1	214405704	T	G	None	PROX1	SMYD2	0.60014	0.000131839	0.19819	0.016574	0.00192	6.31975e-18	524921	-0.0244975	0.0169049	0.1473	115803	FALSE	FALSE	NA	NA	NA
rs12021809	1	225941782	A	G	None	RP11-145A3.1	SRP9	0.109842	0.000135715	0.203979	-0.026344	0.003018	2.6903e-18	524822	0.0411345	0.0257309	0.1099	115803	FALSE	FALSE	NA	NA	NA
rs533483	1	234765256	A	G	LINC00184	None	None	0.244075	7.5743e-05	0.113551	-0.014327	0.002238	1.58001e-10	523519	0.00139902	0.0189345	0.9411	115803	FALSE	FALSE	NA	NA	NA
rs4660128	1	236087992	C	T	None	RNU6-968P	RP5-940F7.2	0.896961	0.000113384	0.170444	-0.024767	0.003138	3.12033e-15	524922	0.00588266	0.0269483	0.8272	115803	FALSE	FALSE	NA	NA	NA
rs6721663	2	7615061	A	G	None	AC013460.1	RNU6ATAC37P	0.158697	0.00018236	0.274149	-0.026133	0.0026	9.83105e-24	524919	-0.00786896	0.0226692	0.728501	115803	FALSE	FALSE	NA	NA	NA
rs17366643	2	11344504	C	T	ROCK2	None	None	0.537795	0.000105348	0.158078	0.014557	0.001889	1.3499e-14	523981	0.0282959	0.0162466	0.0815699	115803	FALSE	FALSE	NA	NA	NA
rs55982282	2	24188128	A	G	UBXN2A	None	None	0.135291	0.000886592	1.32421	0.061557	0.002764	8.70964e-110	521154	0.00994933	0.0240343	0.6789	115803	FALSE	FALSE	NA	NA	NA
rs11688289	2	40698811	C	T	SLC8A1	None	None	0.18925	6.76077e-05	0.101626	-0.014843	0.002405	6.98007e-10	524921	0.058689	0.0210025	0.00519996	115803	FALSE	FALSE	NA	NA	NA
rs2542573	2	54046646	C	T	GPR75-ASB3	None	None	0.330988	9.72555e-05	0.145807	-0.014819	0.002005	1.51985e-13	523524	0.0062193	0.0174607	0.7217	115803	FALSE	FALSE	NA	NA	NA
rs1177268	2	61286593	G	A	None	PEX13	KIAA1841	0.566052	9.12005e-05	0.125729	-0.013625	0.001975	5.45004e-12	481436	0.0655068	0.0163917	6.43295e-05	115803	FALSE	FALSE	NA	NA	NA
rs10865331	2	62551472	G	A	None	snoU13	RP11-642D6.1	0.625008	8.13899e-05	0.111878	0.013177	0.002022	7.38074e-11	480043	0.00672255	0.0166113	0.6857	115803	FALSE	FALSE	NA	NA	NA
rs10191329	2	71676999	A	C	None	ZNF638	DYSF	0.175233	5.82764e-05	0.0875985	-0.014199	0.0025	1.38998e-08	524921	-0.0465973	0.0230599	0.0433102	115803	FALSE	FALSE	NA	NA	NA
rs6546881	2	74187420	T	C	DGUOK-AS1	None	None	0.657162	7.21518e-05	0.108223	0.012654	0.001992	2.17e-10	523791	-0.0308717	0.0171104	0.0711902	115803	FALSE	FALSE	NA	NA	NA
rs10206961	2	85814984	T	C	VAMP5	None	None	0.418223	5.48837e-05	0.0822779	-0.01062	0.001917	3.09999e-08	523518	0.0193123	0.0167068	0.2477	115803	FALSE	FALSE	NA	NA	NA
rs4907236	2	97187605	T	C	None	NEURL3	RP11-363D14.1	0.283222	5.34809e-05	0.0800789	0.011477	0.002095	4.41001e-08	522893	-0.0232686	0.0182212	0.2016	115803	FALSE	FALSE	NA	NA	NA
rs6755786	2	103048103	T	C	IL18RAP	None	None	0.773393	0.000247505	0.371441	0.026573	0.002252	4.19952e-32	523978	0.0382212	0.0194523	0.0494299	115803	FALSE	FALSE	NA	NA	NA
rs1533298	2	111616304	T	C	ACOXL	None	None	0.715263	0.000390403	0.58598	0.030959	0.002089	1.18987e-49	523981	-0.0379699	0.0179795	0.0347	115803	FALSE	FALSE	NA	NA	NA
rs1976055	2	111787853	A	C	ACOXL	None	None	0.156208	7.76434e-05	0.116503	-0.017162	0.002597	4.05042e-11	523982	-0.0283931	0.0234715	0.2264	115803	FALSE	FALSE	NA	NA	NA
rs11688303	2	128410244	T	C	LIMS2	None	None	0.119835	5.7014e-05	0.0855474	0.01644	0.002956	2.74e-08	523982	-0.0212721	0.0252645	0.3998	115803	FALSE	FALSE	NA	NA	NA
rs71420836	2	129060871	T	C	HS6ST1	None	None	0.097097	0.000160064	0.220251	0.030214	0.003343	1.66994e-19	480503	0.016231	0.0284697	0.5686	115803	FALSE	FALSE	NA	NA	NA
rs73961715	2	143803847	C	T	None	KYNU	ARHGAP15	0.127705	0.000533835	0.801383	-0.04895	0.002823	2.78997e-67	523983	-0.0502177	0.0253347	0.0474602	115803	FALSE	FALSE	NA	NA	NA
rs34030812	2	144248905	C	T	ARHGAP15	None	None	0.367406	0.000153888	0.230925	-0.018195	0.001956	1.49005e-20	523980	-0.0171521	0.0172227	0.3193	115803	FALSE	FALSE	NA	NA	NA
rs6742799	2	161317460	C	A	RBMS1	None	None	0.199766	0.000492271	0.738306	-0.039239	0.002357	3.53997e-62	523521	0.0196926	0.0203333	0.3328	115803	FALSE	FALSE	NA	NA	NA
rs529002	2	169703896	G	T	NOSTRIN	None	None	0.550891	6.37215e-05	0.0953315	-0.011348	0.001933	4.45995e-09	522443	-0.016267	0.0163982	0.3212	115803	FALSE	FALSE	NA	NA	NA
rs10179705	2	188315234	A	G	AC007319.1	None	None	0.294374	0.000188497	0.282286	-0.021301	0.002079	1.29003e-24	522902	0.0132879	0.0174359	0.446	115803	FALSE	FALSE	NA	NA	NA
rs6743068	2	202153920	G	A	ALS2CR12	None	None	0.729732	0.00038985	0.585152	0.031438	0.002125	1.69005e-49	523983	-0.0454513	0.0179832	0.01149	115803	FALSE	FALSE	NA	NA	NA
rs10932018	2	204627407	A	G	None	CD28	KRT18P39	0.729687	8.4089e-05	0.126176	-0.0146	0.002118	5.64937e-12	523983	0.0456424	0.0185919	0.01409	115803	FALSE	FALSE	NA	NA	NA
rs11897252	2	216250263	T	C	FN1	None	None	0.233523	6.9225e-05	0.103548	-0.013906	0.002231	4.68997e-10	522356	-0.0132123	0.0190606	0.4882	115803	FALSE	FALSE	NA	NA	NA
rs7596846	2	220050527	T	G	None	FAM134A	ZFAND2B	0.920631	6.58048e-05	0.0987389	-0.02122	0.003547	2.27002e-09	523984	-0.0216323	0.0344042	0.5295	115803	FALSE	FALSE	NA	NA	NA
rs1448318	2	223982434	A	G	KCNE4	None	None	0.614888	0.000150883	0.226415	0.017849	0.001949	5.49035e-20	523979	-0.00662188	0.0168659	0.6946	115803	FALSE	FALSE	NA	NA	NA
rs4972950	2	231221252	A	C	SP140	None	None	0.107585	8.93158e-05	0.133659	0.021567	0.003043	1.42004e-12	522575	-0.00119928	0.0252382	0.9621	115803	FALSE	FALSE	NA	NA	NA
rs2322830	3	4745230	C	T	ITPR1	None	None	0.580473	5.57621e-05	0.0838187	-0.0107	0.001916	2.42003e-08	524919	0.015723	0.0164339	0.3387	115803	FALSE	FALSE	NA	NA	NA
rs1822534	3	12266804	G	A	None	SYN2	GSTM5P1	0.393993	0.000565347	0.850225	-0.034408	0.001932	7.21938e-71	524914	-0.000300045	0.0185574	0.9871	115803	FALSE	FALSE	NA	NA	NA
rs4685105	3	14320176	G	A	RP11-536I6.2	None	None	0.414708	5.5933e-05	0.0839252	-0.010734	0.00194	3.21004e-08	523981	0.0289761	0.0176214	0.1001	115803	FALSE	FALSE	NA	NA	NA
rs721377	3	14435063	T	C	None	RP11-536I6.1	RNA5SP124	0.102169	7.30253e-05	0.109251	0.019951	0.003209	5.22998e-10	522442	0.0167393	0.0263848	0.525801	115803	FALSE	FALSE	NA	NA	NA
rs6808949	3	18883999	C	T	AC144521.1	None	None	0.11098	0.000101815	0.152643	0.022715	0.003046	9.1601e-14	523523	0.0138961	0.0295437	0.6381	115803	FALSE	FALSE	NA	NA	NA
rs34423734	3	27519761	A	C	SLC4A7	None	None	0.266467	4.57242e-05	0.0639647	-0.010815	0.001965	3.79997e-08	488552	-0.0275179	0.0193034	0.154	115803	FALSE	FALSE	NA	NA	NA
rs74280151	3	28303030	T	C	CMC1	None	None	0.174782	0.000240064	0.360905	0.028848	0.002226	2.22024e-38	524901	-0.0141001	0.0217914	0.5176	115803	FALSE	FALSE	TRUE	rs74280151	rs4502545
rs11706384	3	39296881	T	G	None	DSTNP4	CX3CR1	0.235888	0.000262369	0.394461	0.026978	0.002223	7.44046e-34	524920	0.00330546	0.0195154	0.8655	115803	FALSE	FALSE	NA	NA	NA
rs34850939	3	47063910	A	G	SETD2	None	None	0.346116	0.00104614	1.57403	0.048075	0.002086	1.6293e-117	524908	0.0755712	0.0193188	9.16094e-05	115803	FALSE	FALSE	NA	NA	NA
rs55938093	3	56620172	T	G	CCDC66	None	None	0.530458	0.000127	0.190913	0.015967	0.00189	3.16009e-17	524921	0.00652122	0.0162778	0.6887	115803	FALSE	FALSE	NA	NA	NA
rs6445826	3	56848999	C	T	ARHGEF3	None	None	0.498133	0.000197704	0.296605	0.019885	0.001931	7.68069e-25	523833	-0.00511305	0.0184604	0.781801	115803	FALSE	FALSE	NA	NA	NA
rs2100139	3	108504265	C	T	None	RETNLB	TRAT1	0.65839	0.000103941	0.155831	0.015201	0.00199	2.32006e-14	523524	-0.00330546	0.0172111	0.8477	115803	FALSE	FALSE	NA	NA	NA
rs62262391	3	123105119	T	C	ADCY5	None	None	0.224686	0.000233767	0.350054	-0.025903	0.002268	3.51965e-30	522837	-0.0010994	0.0212816	0.9588	115803	FALSE	FALSE	NA	NA	NA
rs332507	3	124435110	C	T	KALRN	None	None	0.222163	8.05876e-05	0.120922	-0.01527	0.002298	3.12033e-11	523982	0.0220411	0.0198611	0.2671	115803	FALSE	FALSE	NA	NA	NA
rs11712335	3	128210550	C	T	GATA2	None	None	0.269338	9.11985e-05	0.136843	0.015222	0.002143	1.26009e-12	523974	-0.0254204	0.0194094	0.1903	115803	FALSE	FALSE	NA	NA	NA
rs1991431	3	141133450	A	G	ZBTB38	None	None	0.440507	0.000278647	0.418941	0.023776	0.001903	8.91046e-36	524918	-0.0565694	0.0165123	0.000612802	115803	FALSE	FALSE	NA	NA	NA
rs9864216	3	151007262	A	G	MED12L	None	None	0.776354	0.00019515	0.29338	0.023706	0.002268	1.57e-25	524921	-0.0364565	0.0193896	0.06008	115803	FALSE	FALSE	NA	NA	NA
rs9864087	3	153000036	C	T	None	RN7SL300P	RP11-292E2.1	0.575539	9.57085e-05	0.143869	0.013996	0.001909	2.39994e-13	524917	-0.0214279	0.0164756	0.1934	115803	FALSE	FALSE	NA	NA	NA
rs76830965	3	159647674	A	C	IL12A-AS1	None	None	0.116683	8.9037e-05	0.133566	-0.020783	0.002956	2.1301e-12	523843	-0.00925702	0.0271252	0.7329	115803	FALSE	FALSE	TRUE	rs76830965	rs17753641
rs2291900	3	170825920	A	G	TNIK	None	None	0.29054	0.000117423	0.176044	0.016877	0.002114	1.49005e-15	523518	-0.0185273	0.0186691	0.321	115803	FALSE	FALSE	NA	NA	NA
rs1491664	3	171173627	A	G	TNIK	None	None	0.200884	7.56094e-05	0.113118	-0.015346	0.002395	1.54e-10	522443	-0.00598207	0.0351072	0.8647	115803	FALSE	FALSE	NA	NA	NA
rs2270968	3	182755209	G	T	MCCC1	None	None	0.738399	6.35837e-05	0.0953221	-0.012829	0.002149	2.45997e-09	523523	-0.026652	0.0182871	0.145	115803	FALSE	FALSE	NA	NA	NA
rs11505019	3	188094327	G	T	LPP	None	None	0.410932	8.66199e-05	0.129858	-0.013376	0.001918	3.1798e-12	523515	-0.0318862	0.0166082	0.0548694	115803	FALSE	FALSE	NA	NA	NA
rs56850780	3	195926731	T	G	ZDHHC19	None	None	0.077731	6.57841e-05	0.0988849	-0.02142	0.003625	3.55001e-09	524923	-0.0764492	0.0337031	0.0233099	115803	FALSE	FALSE	NA	NA	NA
rs2089979	3	196501413	G	A	PAK2	None	None	0.414403	0.00057899	0.868441	-0.034539	0.001922	4.10015e-72	523520	0.0330479	0.0165834	0.0462796	115803	FALSE	FALSE	NA	NA	NA
rs3822030	4	987343	T	G	IDUA	None	None	0.570762	6.05998e-05	0.0822192	0.011121	0.002015	3.48001e-08	473830	-0.0536118	0.0172087	0.001837	115803	FALSE	FALSE	NA	NA	NA
rs12640189	4	6893181	T	C	None	KIAA0232	TBC1D14	0.175849	7.76642e-05	0.107067	0.016369	0.002605	3.40001e-10	481439	0.00662188	0.0221915	0.765399	115803	FALSE	FALSE	NA	NA	NA
rs1344603	4	38109847	C	T	TBC1D1	None	None	0.67571	0.000377134	0.565559	0.029335	0.002022	1.18987e-47	523521	0.0363319	0.0176173	0.0391796	115803	FALSE	FALSE	NA	NA	NA
rs4833031	4	38292186	C	T	None	RP11-600L4.1	RP11-83C7.1	0.139012	7.70672e-05	0.115846	0.017943	0.002737	5.70033e-11	524921	-0.00886063	0.0249043	0.722	115803	FALSE	FALSE	NA	NA	NA
rs13133642	4	38366090	C	T	None	RP11-600L4.1	RP11-83C7.1	0.680761	0.00190765	2.86514	0.066249	0.002022	1e-200	523520	-0.0242927	0.0173472	0.1614	115803	FALSE	FALSE	NA	NA	NA
rs13105987	4	38602467	A	G	None	RP11-213G21.2	RP11-617D20.1	0.274165	0.000830704	1.24963	0.045686	0.002118	3.63915e-103	524917	-0.0236189	0.0185858	0.2038	115803	FALSE	FALSE	NA	NA	NA
rs73142294	4	40301624	T	C	None	RP11-395I6.2	AC195454.1	0.247603	8.56085e-05	0.128421	0.015158	0.002212	7.50931e-12	523840	-0.0129162	0.0223485	0.5633	115803	FALSE	FALSE	NA	NA	NA
rs6554158	4	55066077	A	G	FIP1L1	None	None	0.231214	7.1715e-05	0.107799	0.014203	0.00224	2.34002e-10	524917	-0.0191828	0.019713	0.3305	115803	FALSE	FALSE	NA	NA	NA
rs58408429	4	57769824	C	T	None	SPINK2	REST	0.186094	0.000168975	0.253566	-0.023618	0.002428	2.41991e-22	523974	-0.00747201	0.0205837	0.7166	115803	FALSE	FALSE	NA	NA	NA
rs10027415	4	80898027	T	C	ANTXR2	None	None	0.529463	0.00013292	0.199404	-0.016333	0.001366	6.32995e-33	523843	-0.00548493	0.0164625	0.738999	115803	FALSE	FALSE	NA	NA	NA
rs17005891	4	83547862	A	G	None	LINC00575	SCD5	0.184405	0.000177795	0.266805	-0.024312	0.001766	4.42996e-43	523978	-0.0115332	0.0208248	0.5797	115803	FALSE	FALSE	NA	NA	NA
rs1431545	4	90220659	T	C	GPRIN3	None	None	0.653307	0.000202462	0.30375	0.021141	0.002045	5.0501e-25	523843	-0.0144032	0.0172524	0.4038	115803	FALSE	FALSE	NA	NA	NA
rs7661349	4	106066982	C	T	None	AC004069.2	TET2	0.63683	0.000294441	0.442693	0.02523	0.001961	7.87046e-38	524918	-0.0397809	0.0172456	0.0210698	115803	FALSE	FALSE	NA	NA	NA
rs2298979	4	110838126	A	G	EGF	None	None	0.405953	0.000184699	0.277665	-0.019569	0.001926	3.19963e-24	524919	0.013592	0.0168438	0.4197	115803	FALSE	FALSE	NA	NA	NA
rs309375	4	123681156	A	C	None	BBS12	RP11-170N16.1	0.574699	0.000180319	0.271079	0.019206	0.001951	7.83971e-23	524919	0.000299955	0.0189936	0.9874	115803	FALSE	FALSE	NA	NA	NA
rs7696969	4	143326714	G	T	INPP4B	None	None	0.619889	7.32333e-05	0.100958	-0.012466	0.002023	7.36004e-10	481440	-0.00319489	0.016905	0.8501	115803	FALSE	FALSE	NA	NA	NA
rs4696314	4	153005716	C	T	None	RNA5SP169	RP11-18H21.1	0.515076	0.000100856	0.150893	0.014209	0.001906	9.33039e-14	522443	0.0077298	0.0182859	0.6725	115803	FALSE	FALSE	NA	NA	NA
rs74408817	4	157801950	A	C	PDGFC	None	None	0.08075	8.1061e-05	0.12185	-0.023367	0.003486	2.09991e-11	524920	0.00060018	0.0310938	0.9846	115803	FALSE	FALSE	TRUE	rs74408817	rs55947119
rs62334097	4	169301245	G	A	DDX60L	None	None	0.112515	7.06759e-05	0.106238	-0.018812	0.002993	3.38003e-10	524920	0.0110609	0.0253262	0.6623	115803	FALSE	FALSE	NA	NA	NA
rs4406174	5	1519079	T	C	LPCAT1	None	None	0.101238	6.13094e-05	0.0837768	0.018355	0.003281	2.27002e-08	477215	-0.0782565	0.0280706	0.00530603	115803	FALSE	FALSE	NA	NA	NA
rs419470	5	16625591	G	A	RP11-260E18.1	None	None	0.716626	9.11029e-05	0.136947	0.014977	0.002097	9.49948e-13	524922	0.00995033	0.0181435	0.583399	115803	FALSE	FALSE	NA	NA	NA
rs464609	5	34654477	A	G	None	CTD-2024P10.2	RAI14	0.544347	6.9084e-05	0.103568	0.011801	0.001899	5.30005e-10	523520	-0.0142003	0.0164672	0.3885	115803	FALSE	FALSE	NA	NA	NA
rs11567701	5	35859863	T	G	IL7R	None	None	0.261577	0.00114146	1.71766	0.054358	0.002147	2.39883e-141	524921	-0.0144944	0.0182868	0.428	115803	FALSE	FALSE	NA	NA	NA
rs369540605	5	52073844	G	A	CTD-2288O8.1	None	None	0.208159	0.000118931	0.178413	0.018994	0.002326	3.33964e-16	523835	0.0168571	0.0199699	0.3986	115803	FALSE	FALSE	NA	NA	NA
rs28710104	5	54879845	G	A	None	AK4P2	SLC38A9	0.683305	8.89119e-05	0.133652	-0.014333	0.002031	1.74985e-12	524920	0.0238142	0.0181584	0.1897	115803	FALSE	FALSE	NA	NA	NA
rs251398	5	67509801	C	T	None	RP11-404L6.2	PIK3R1	0.446922	0.000147993	0.222476	-0.017302	0.001922	2.39001e-19	524921	-0.00019998	0.0138744	0.9885	115803	FALSE	FALSE	NA	NA	NA
rs678393	5	72418309	G	T	TMEM171	None	None	0.261711	9.18379e-05	0.138051	-0.015416	0.002196	2.32006e-12	524921	-0.040758	0.0200957	0.0425402	115803	FALSE	FALSE	NA	NA	NA
rs304154	5	88120416	C	T	MEF2C	None	None	0.307959	6.10211e-05	0.0917244	0.011965	0.002045	5e-09	524920	0.0270629	0.0174955	0.1219	115803	FALSE	FALSE	NA	NA	NA
rs247557	5	88710112	G	T	MEF2C-AS1	None	None	0.52424	6.03249e-05	0.0906778	-0.010997	0.00189	6.05006e-09	524920	-0.00853633	0.0166376	0.6079	115803	FALSE	FALSE	NA	NA	NA
rs2548256	5	100148462	T	G	ST8SIA4	None	None	0.62009	9.23863e-05	0.13859	0.014003	0.001946	6.48933e-13	523841	-0.0291704	0.0168407	0.0832492	115803	FALSE	FALSE	NA	NA	NA
rs3992621	5	118530823	C	T	DMXL1	None	None	0.535606	5.36403e-05	0.080629	-0.010384	0.001894	4.31003e-08	524918	-0.0217345	0.0166101	0.1907	115803	FALSE	FALSE	NA	NA	NA
rs73239280	5	118695579	A	G	TNFAIP8	None	None	0.203256	0.000321825	0.483878	-0.031522	0.002348	4.71954e-41	524918	-0.00409162	0.0202534	0.8399	115803	FALSE	FALSE	NA	NA	NA
rs58265751	5	124377841	C	T	RP11-257I8.2	None	None	0.52078	7.4865e-05	0.112334	-0.012247	0.001914	1.61002e-10	523981	-0.0121738	0.0173543	0.483	115803	FALSE	FALSE	NA	NA	NA
rs251391	5	127538116	T	C	None	SLC12A2	FBN2	0.747429	0.000147614	0.221908	0.019773	0.002179	1.21004e-19	524923	0.00548493	0.0197104	0.7808	115803	FALSE	FALSE	NA	NA	NA
rs10076701	5	131596419	C	T	P4HA2	None	None	0.55724	0.000257121	0.385775	-0.022827	0.001907	5.5195e-33	523841	-0.022544	0.0162829	0.1662	115803	FALSE	FALSE	NA	NA	NA
rs444613	5	150546885	G	A	None	CTB-17P3.4	CCDC69	0.42489	0.000115183	0.173146	0.015352	0.001911	1e-15	524917	0.0322736	0.0167892	0.0545695	115803	FALSE	FALSE	NA	NA	NA
rs17055818	5	157969475	C	T	None	RP11-32D16.1	EBF1	0.252258	0.000333349	0.499876	-0.029726	0.002177	2.14981e-42	523521	-0.0250828	0.0188455	0.1832	115803	FALSE	FALSE	NA	NA	NA
rs55977949	5	158375669	A	G	EBF1	None	None	0.097555	0.000163387	0.245621	-0.030462	0.003183	1.15001e-21	524920	-0.0897493	0.0282496	0.00148799	115803	FALSE	FALSE	NA	NA	NA
rs2161118	5	172675594	C	T	None	NKX2-5	Y_RNA	0.327972	5.67166e-05	0.0850782	0.011343	0.002075	4.74002e-08	523841	-0.00823381	0.0177962	0.6436	115803	FALSE	FALSE	NA	NA	NA
rs360017	5	173207353	G	A	None	CTB-43E15.3	CTB-43E15.4	0.775253	0.000155231	0.232943	-0.021106	0.002273	1.69005e-20	523984	0.052118	0.019732	0.00825905	115803	FALSE	FALSE	NA	NA	NA
rs11742873	5	179244302	T	C	SQSTM1	None	None	0.837406	7.51294e-05	0.112934	-0.01661	0.002601	1.75001e-10	524923	-0.0146062	0.0257261	0.5702	115803	FALSE	FALSE	NA	NA	NA
rs72835315	6	231878	C	T	None	RP3-416J7.5	DUSP22	0.060241	0.00013916	0.207694	0.035058	0.004198	7.08925e-17	521155	-0.0158733	0.0355136	0.6549	115803	FALSE	FALSE	NA	NA	NA
rs1050979	6	410417	G	A	IRF4	None	None	0.525212	0.000299826	0.447556	0.024519	0.001898	3.97009e-38	521152	0.00329457	0.0169182	0.8456	115803	FALSE	FALSE	NA	NA	NA
rs9328393	6	6902939	A	C	RP3-429O6.1	None	None	0.668424	0.000242715	0.363502	0.0234	0.002021	5.73984e-31	522902	-0.00389241	0.0179684	0.8285	115803	FALSE	FALSE	NA	NA	NA
rs607465	6	7129563	G	A	RREB1	None	None	0.065545	0.000143983	0.216447	0.034284	0.003842	4.82948e-19	524919	-0.00757127	0.0319712	0.8128	115803	FALSE	FALSE	NA	NA	NA
rs2294421	6	11753146	C	T	ADTRP	None	None	0.431921	5.64045e-05	0.0847848	-0.010721	0.001911	2.07e-08	524922	-0.0202027	0.0165931	0.2234	115803	FALSE	FALSE	NA	NA	NA
rs707833	6	15341375	A	G	JARID2	None	None	0.636292	0.000104433	0.156139	0.015021	0.001969	2.51015e-14	522089	0.0028958	0.016982	0.8646	115803	FALSE	FALSE	NA	NA	NA
rs1291414	6	23443234	T	C	None	RP11-439H9.1	RP4-810F7.1	0.297616	6.32515e-05	0.0950771	0.0123	0.002075	3.18002e-09	524919	0.00944446	0.0179657	0.5991	115803	FALSE	FALSE	NA	NA	NA
rs1132352	6	24806070	C	A	FAM65B	None	None	0.538949	0.000285704	0.427528	-0.023977	0.001895	1.15001e-36	522445	-0.0144944	0.0170046	0.394	115803	FALSE	FALSE	NA	NA	NA
rs4368798	6	26593471	G	A	None	HMGN4	ABT1	0.426501	7.46617e-05	0.111698	0.012354	0.001912	1.06999e-10	522436	-0.019018	0.016501	0.2491	115803	FALSE	FALSE	NA	NA	NA
rs7757316	6	35305537	G	A	None	DEF6	PPARD	0.078773	0.00035404	0.530451	-0.04939	0.003516	8.69961e-45	523065	-0.00737275	0.0306983	0.8102	115803	FALSE	FALSE	NA	NA	NA
rs6929523	6	35625705	G	A	FKBP5	None	None	0.707092	0.000119725	0.179976	0.017001	0.002074	2.57988e-16	524918	-0.0144032	0.0178261	0.4191	115803	FALSE	FALSE	NA	NA	NA
rs74526869	6	42025545	A	G	TAF8	None	None	0.125385	0.000266057	0.400009	0.034829	0.002856	3.59998e-34	524922	-0.0404699	0.0258394	0.1173	115803	FALSE	FALSE	TRUE	rs74526869	rs6917738
rs12190136	6	44767072	A	G	None	RP3-449H6.1	SUPT3H	0.526092	6.99019e-05	0.104793	0.01184	0.001892	3.98997e-10	523516	0.0238142	0.0163521	0.1453	115803	FALSE	FALSE	NA	NA	NA
rs2294861	6	53136516	T	C	ELOVL5	None	None	0.294117	0.000150338	0.226002	0.019028	0.002069	3.83972e-20	524919	0.005286	0.0176836	0.764999	115803	FALSE	FALSE	NA	NA	NA
rs12526696	6	108053364	A	G	SCML4	None	None	0.160592	0.00037685	0.518664	0.037387	0.002688	6.06038e-44	480503	0.0362491	0.0222773	0.1037	115803	FALSE	FALSE	NA	NA	NA
rs13199519	6	109709175	A	G	None	RP11-425D10.10	PPIL6	0.298486	8.3105e-05	0.114568	-0.014087	0.002146	5.37032e-11	481440	0.00994933	0.0176796	0.5736	115803	FALSE	FALSE	NA	NA	NA
rs6926219	6	122720806	A	G	HSF2	None	None	0.547273	0.000356282	0.535697	0.026814	0.001896	2.22998e-45	524911	0.0381625	0.0166471	0.0218801	115803	FALSE	FALSE	NA	NA	NA
rs9375486	6	127388186	T	C	None	RPS4XP9	RSPO3	0.379599	8.98026e-05	0.134992	-0.013808	0.001948	1.39991e-12	524921	0.00359354	0.0165007	0.8276	115803	FALSE	FALSE	NA	NA	NA
rs2327531	6	135048564	G	A	None	RP1-287H17.1	RP3-352A20.1	0.20699	9.06054e-05	0.136199	0.016613	0.002328	9.92887e-13	524921	0.00180162	0.0201626	0.9288	115803	FALSE	FALSE	NA	NA	NA
rs7776054	6	135418916	G	A	HBS1L	None	None	0.260832	0.000621282	0.933585	-0.04014	0.00215	9.8107e-78	524458	-0.0751075	0.0189847	7.615e-05	115803	FALSE	FALSE	NA	NA	NA
rs4869745	6	151908076	T	C	CCDC170	None	None	0.28937	6.49103e-05	0.097308	0.012563	0.002081	1.61002e-09	523507	-0.0191828	0.0179569	0.2854	115803	FALSE	FALSE	NA	NA	NA
rs17710008	6	153043035	A	G	MYCT1	None	None	0.18168	0.00012623	0.189248	0.020604	0.002451	4.45041e-17	523514	-0.00955421	0.0243681	0.695	115803	FALSE	FALSE	NA	NA	NA
rs41267765	6	159462424	T	C	TAGAP	None	None	0.021741	9.03052e-05	0.135385	-0.046076	0.006484	1.23994e-12	523521	-0.0334348	0.0524215	0.5236	115803	FALSE	FALSE	NA	NA	NA
rs3012415	6	170489464	T	C	None	RP11-302L19.1	RP11-302L19.3	0.822853	5.98407e-05	0.0824947	0.014327	0.002574	2.65003e-08	481443	-0.00320513	0.0267987	0.9048	115803	FALSE	FALSE	NA	NA	NA
rs2273215	6	170586082	A	G	RP5-894D12.3	None	None	0.458202	0.000111059	0.152811	-0.014956	0.001984	5.03965e-14	480499	-0.0742926	0.0176703	2.618e-05	115803	FALSE	FALSE	NA	NA	NA
rs10480003	7	2761153	G	A	AMZ1	None	None	0.44679	8.79437e-05	0.132193	-0.013338	0.00193	4.9705e-12	524905	-0.0322736	0.0169504	0.0569102	115803	FALSE	FALSE	NA	NA	NA
rs6955702	7	3157702	G	A	None	AC024028.1	AC091801.1	0.522122	0.000247624	0.371296	-0.022276	0.001916	3.3597e-31	523522	0.0693395	0.0179178	0.000108901	115803	FALSE	FALSE	NA	NA	NA
rs2908425	7	5569327	A	G	ACTB	None	None	0.332187	8.95262e-05	0.134575	0.014205	0.002044	3.78007e-12	524917	-0.0172504	0.0176539	0.3285	115803	FALSE	FALSE	NA	NA	NA
rs17138740	7	18224597	G	A	HDAC9	None	None	0.214538	6.09683e-05	0.0914003	-0.01345	0.002312	6.12999e-09	523520	0.0425944	0.0201849	0.0348401	115803	FALSE	FALSE	NA	NA	NA
rs35121828	7	23634985	A	G	None	AC006026.10	CCDC126	0.258961	6.63374e-05	0.0997164	0.013147	0.002162	1.22e-09	524921	-0.0641009	0.0198934	0.00127201	115803	FALSE	FALSE	NA	NA	NA
rs2710804	7	36084529	C	T	AC083864.3	None	None	0.376124	8.94012e-05	0.13403	0.013802	0.001953	1.63005e-12	523521	0.0143018	0.016729	0.3926	115803	FALSE	FALSE	NA	NA	NA
rs3735485	7	45009341	G	A	MYO1G	None	None	0.844816	0.000515991	0.775292	0.044361	0.002643	3.55959e-63	524463	0.0164637	0.0237895	0.4889	115803	FALSE	FALSE	NA	NA	NA
rs10245472	7	55147478	A	G	EGFR	None	None	0.176635	7.33777e-05	0.110004	-0.015883	0.002483	1.64999e-10	523513	0.0267547	0.0216765	0.2171	115803	FALSE	FALSE	NA	NA	NA
rs10237524	7	56036024	A	G	GBAS	None	None	0.330226	0.000162764	0.244177	-0.019182	0.002008	1.3499e-21	523832	0.0281937	0.0172464	0.1021	115803	FALSE	FALSE	NA	NA	NA
rs4718976	7	70113409	C	T	AUTS2	None	None	0.694537	0.000135483	0.203125	-0.017869	0.002085	1.10002e-17	523522	0.0115332	0.0177819	0.5166	115803	FALSE	FALSE	NA	NA	NA
rs7790229	7	97919338	A	G	BRI3	None	None	0.492994	7.33601e-05	0.110273	0.012114	0.001896	1.71002e-10	524918	-0.0107421	0.0164053	0.5126	115803	FALSE	FALSE	NA	NA	NA
rs7780328	7	99256844	G	A	CYP3A5	None	None	0.06709	0.000174392	0.262166	0.037325	0.003773	4.75007e-23	524914	0.0258627	0.0316876	0.4144	115803	FALSE	FALSE	NA	NA	NA
rs9920	7	116200092	C	T	CAV1	None	None	0.104682	0.000161912	0.242754	0.02939	0.003092	2.14981e-21	523521	0.00410843	0.0268974	0.8786	115803	FALSE	FALSE	NA	NA	NA
rs11761199	7	128581835	G	A	IRF5	None	None	0.45427	5.74152e-05	0.0860738	-0.010761	0.001911	1.84001e-08	523522	0.0470916	0.0170534	0.00575506	115803	FALSE	FALSE	NA	NA	NA
rs2727487	7	129513820	C	A	UBE2H	None	None	0.629239	7.44415e-05	0.111899	-0.012631	0.001955	1.07999e-10	524921	-0.0237805	0.0173099	0.1695	115803	FALSE	FALSE	NA	NA	NA
rs7802739	7	130749033	T	C	LINC-PINT	None	None	0.793015	0.000161588	0.242905	-0.022186	0.002331	1.85012e-21	524896	-0.0210763	0.0196191	0.2827	115803	FALSE	FALSE	NA	NA	NA
rs62485905	7	138741586	T	C	ZC3HAV1	None	None	0.551492	0.000154984	0.23257	-0.0177	0.001909	1.97015e-20	523981	-0.0414472	0.0168988	0.0141801	115803	FALSE	FALSE	NA	NA	NA
rs35114152	7	150294476	G	A	None	GIMAP4	RP11-632K21.7	0.225583	0.000212746	0.31984	0.024676	0.00227	1.72982e-27	524922	0.0515038	0.0192747	0.00753807	115803	FALSE	FALSE	NA	NA	NA
rs73165514	7	150527651	A	G	AOC1	None	None	0.086367	6.86784e-05	0.103234	0.020861	0.003359	5.47003e-10	524914	0.0138043	0.0274157	0.614601	115803	FALSE	FALSE	NA	NA	NA
rs10503147	8	421777	T	C	None	FBXO25	RP11-91J19.4	0.088907	6.94846e-05	0.103603	0.02071	0.003362	7.47997e-10	520682	-0.0238142	0.0292467	0.4155	115803	FALSE	FALSE	NA	NA	NA
rs13276352	8	11657838	C	T	FDFT1	None	None	0.208845	6.44832e-05	0.0969135	0.013969	0.002332	2.15001e-09	524838	0.0239854	0.0208109	0.2491	115803	FALSE	FALSE	NA	NA	NA
rs6586777	8	18702471	A	C	PSD3	None	None	0.437803	8.09046e-05	0.121397	-0.01282	0.001906	1.79019e-11	523981	-0.00657832	0.0162276	0.685199	115803	FALSE	FALSE	NA	NA	NA
rs56094005	8	21769432	G	A	DOK2	None	None	0.042917	0.000132112	0.198063	-0.040102	0.004704	1.6099e-17	523504	-0.0116321	0.0523018	0.824	115803	FALSE	FALSE	NA	NA	NA
rs1533065	8	22785768	T	C	PEBP4	None	None	0.345231	0.000125782	0.189082	0.01668	0.001987	4.94994e-17	524918	-0.00945516	0.0170725	0.5797	115803	FALSE	FALSE	NA	NA	NA
rs113142693	8	30246340	C	T	RBPMS-AS1	None	None	0.247465	0.000108743	0.163168	-0.017087	0.00222	1.46016e-14	523965	0.0109399	0.0210405	0.6031	115803	FALSE	FALSE	TRUE	rs113142693	rs6468319
rs2980821	8	40028306	A	C	RP11-470M17.2	None	None	0.425051	8.57441e-05	0.128545	-0.013245	0.001916	4.9705e-12	523516	-0.0237165	0.0164428	0.1492	115803	FALSE	FALSE	NA	NA	NA
rs6474359	8	41549194	C	T	ANK1	None	None	0.037682	0.00019139	0.286959	-0.051371	0.005006	1.13006e-24	523520	-0.0189199	0.0491189	0.7001	115803	FALSE	FALSE	NA	NA	NA
rs4737010	8	41630447	A	G	ANK1	None	None	0.228863	0.000253876	0.381688	0.026819	0.002264	2.47002e-32	524917	0.00833464	0.0204026	0.6829	115803	FALSE	FALSE	NA	NA	NA
rs7839516	8	61386533	C	T	RP11-163N6.2	None	None	0.369365	0.000111362	0.167105	0.015461	0.001959	3.08035e-15	523984	-0.000299955	0.0189936	0.9874	115803	FALSE	FALSE	NA	NA	NA
rs10109370	8	72909349	A	C	RP11-383H13.1	None	None	0.238495	0.000129777	0.195089	-0.018902	0.002227	2.25996e-17	524920	0.00339423	0.0192723	0.8602	115803	FALSE	FALSE	NA	NA	NA
rs117934175	8	79190951	A	G	None	RP11-91P17.1	RNU6-1220P	0.040534	0.000154471	0.232217	-0.044564	0.004906	1.11995e-19	524921	-0.119382	0.0873668	0.1718	115803	FALSE	FALSE	TRUE	rs117934175	rs142016808
rs2453628	8	101139413	A	G	RGS22	None	None	0.52576	5.79177e-05	0.0870589	0.010777	0.001898	1.38998e-08	524918	0.018164	0.0163537	0.2667	115803	FALSE	FALSE	NA	NA	NA
rs1264593	8	102471269	T	G	None	KB-1930G5.4	KB-1562D12.1	0.494948	0.000106569	0.159582	0.0146	0.001909	2.14981e-14	522903	-0.00876151	0.0161514	0.5875	115803	FALSE	FALSE	NA	NA	NA
rs17180155	8	105807849	C	T	RP11-127H5.1	None	None	0.394048	5.91572e-05	0.0889221	-0.01113	0.001936	9.21001e-09	524918	-0.0142973	0.0166779	0.3913	115803	FALSE	FALSE	NA	NA	NA
rs2055101	8	119886923	T	C	None	RPS26P35	TNFRSF11B	0.527164	8.96086e-05	0.134458	-0.013407	0.001901	1.83992e-12	523978	-0.0202927	0.0164624	0.2177	115803	FALSE	FALSE	NA	NA	NA
rs10956401	8	129002419	A	G	PVT1	None	None	0.345058	0.000290181	0.435508	-0.025338	0.001992	5.0501e-37	523982	0.0711106	0.0169916	2.85102e-05	115803	FALSE	FALSE	NA	NA	NA
rs7007986	8	142217115	A	G	None	DENND3	SLC45A4	0.601181	0.000232111	0.320032	-0.022001	0.002012	8.49963e-28	481435	-0.00935609	0.016552	0.5719	115803	FALSE	FALSE	NA	NA	NA
rs501461	9	4039727	T	G	GLIS3	None	None	0.599659	0.000151085	0.22652	-0.017739	0.001941	6.75927e-20	523522	-0.0136933	0.016638	0.4105	115803	FALSE	FALSE	NA	NA	NA
rs6475476	9	20802452	G	A	FOCAD	None	None	0.373093	5.50084e-05	0.0825377	0.010844	0.001958	3.11997e-08	523980	-0.0254728	0.017134	0.1371	115803	FALSE	FALSE	NA	NA	NA
rs10965124	9	21776615	G	T	None	RN7SL151P	MTAP	0.094818	9.39995e-05	0.12959	-0.023401	0.00336	3.41979e-12	481443	0.00481156	0.0274987	0.8611	115803	FALSE	FALSE	NA	NA	NA
rs2065500	9	22145694	G	A	None	CDKN2B-AS1	RP11-408N14.1	0.159764	0.000619607	0.9294	-0.04804	0.002582	3.29003e-77	523520	0.00974735	0.0222272	0.660999	115803	FALSE	FALSE	NA	NA	NA
rs1971429	9	33776182	A	C	PRSS3	None	None	0.728952	6.442e-05	0.0968341	0.012768	0.002127	2.01002e-09	524922	-0.0230639	0.0183987	0.21	115803	FALSE	FALSE	NA	NA	NA
rs10814138	9	34723035	A	C	None	CCL21	FAM205A	0.313929	8.06479e-05	0.120906	-0.013683	0.00205	2.54976e-11	523521	-0.0140015	0.0184087	0.4469	115803	FALSE	FALSE	NA	NA	NA
rs2295797	9	35722282	C	T	TLN1	None	None	0.295417	0.000166767	0.250702	0.020015	0.002073	4.98999e-22	524918	0.039989	0.0178533	0.0250998	115803	FALSE	FALSE	NA	NA	NA
rs2807303	9	82187095	A	G	TLE4	None	None	0.346234	0.00021202	0.318737	0.021641	0.001999	2.78997e-27	524903	-0.0235212	0.0173742	0.1758	115803	FALSE	FALSE	NA	NA	NA
rs35010780	9	86499923	A	G	KIF27	None	None	0.130713	0.00010318	0.154784	-0.021308	0.002875	1.29987e-13	523842	0.11485	0.0344556	0.000858302	115803	FALSE	FALSE	NA	NA	NA
rs61750929	9	91495135	T	C	None	MIR4289	PCNPP2	0.056331	0.000525362	0.790068	-0.070296	0.004108	1.35988e-65	524920	-0.0420053	0.0350616	0.2309	115803	FALSE	FALSE	NA	NA	NA
rs3739756	9	98775235	C	T	ERCC6L2	None	None	0.036302	7.09552e-05	0.106657	-0.031845	0.005047	2.87998e-10	524918	-0.120269	0.0467849	0.0101501	115803	FALSE	FALSE	NA	NA	NA
rs7855586	9	112678121	G	A	PALM2-AKAP2	None	None	0.290115	9.11631e-05	0.13679	0.014877	0.002086	1.02991e-12	523978	-0.0260575	0.018128	0.1506	115803	FALSE	FALSE	NA	NA	NA
rs1002607	9	113858933	C	T	None	LPAR1	RNY4P18	0.592852	8.14228e-05	0.122068	-0.012987	0.001934	1.93019e-11	523523	-0.00762903	0.0165289	0.644401	115803	FALSE	FALSE	NA	NA	NA
rs3761846	9	123689597	T	C	TRAF1	None	None	0.569525	0.000206082	0.309819	0.020501	0.001907	6.26037e-27	524920	-0.00491204	0.0162897	0.763001	115803	FALSE	FALSE	NA	NA	NA
rs10986338	9	127191232	A	G	None	PSMB7	GPR144	0.649791	6.13367e-05	0.092009	-0.011609	0.002008	7.59994e-09	523840	-0.00914166	0.0185051	0.621299	115803	FALSE	FALSE	NA	NA	NA
rs2313532	9	133635321	A	G	ABL1	None	None	0.40082	9.82907e-05	0.147749	-0.014305	0.001943	1.86982e-13	524909	-0.026344	0.0166546	0.1137	115803	FALSE	FALSE	NA	NA	NA
rs616154	9	136150466	T	C	ABO	None	None	0.514528	5.37645e-05	0.0808158	-0.010374	0.001891	4.18996e-08	524919	-0.0465973	0.0166455	0.00512	115803	FALSE	FALSE	NA	NA	NA
rs4880192	9	139927062	G	A	C9orf139	None	None	0.720804	0.000346857	0.477368	0.029356	0.002198	1.16011e-40	480501	0.0355602	0.0203121	0.08	115803	FALSE	FALSE	NA	NA	NA
rs1923403	10	4160744	G	A	None	RP11-433J20.1	LINC00702	0.922075	5.75109e-05	0.0864478	0.020005	0.003543	1.68e-08	524921	-0.0283995	0.030255	0.3479	115803	FALSE	FALSE	NA	NA	NA
rs80177247	10	5318512	G	A	RP11-445P17.3	None	None	0.167793	5.75094e-05	0.0864454	-0.01435	0.002545	1.75999e-08	524920	0.00974735	0.0220812	0.658901	115803	FALSE	FALSE	TRUE	rs80177247	rs17134724
rs1399180	10	8098719	C	T	GATA3	None	None	0.828961	0.000189312	0.283508	0.025838	0.002529	1.82012e-24	522904	0.0785022	0.0223706	0.0004495	115803	FALSE	FALSE	NA	NA	NA
rs7924213	10	14974563	A	G	DCLRE1C	None	None	0.307157	7.55378e-05	0.113544	-0.013322	0.002066	1.17999e-10	524909	-0.0293258	0.0193634	0.1299	115803	FALSE	FALSE	NA	NA	NA
rs10828725	10	25218243	T	G	PRTFDC1	None	None	0.366094	0.000477121	0.717487	-0.032062	0.001968	1.29003e-59	524920	-0.0187752	0.017028	0.2702	115803	FALSE	FALSE	NA	NA	NA
rs2992263	10	26741207	A	G	APBB1IP	None	None	0.610009	0.0001958	0.293755	-0.020286	0.001941	1.58016e-25	523844	0.00249688	0.0166368	0.8807	115803	FALSE	FALSE	NA	NA	NA
rs7893800	10	27125289	A	G	ABI1	None	None	0.389841	5.49663e-05	0.0826213	0.010749	0.001946	3.42997e-08	524912	0.00320513	0.0180163	0.8588	115803	FALSE	FALSE	NA	NA	NA
rs2462017	10	30486133	A	G	None	KIAA1462	RNU6-598P	0.652335	8.88398e-05	0.133544	0.013995	0.002002	2.87012e-12	524922	-0.00451016	0.0171446	0.7925	115803	FALSE	FALSE	NA	NA	NA
rs4948822	10	44513645	G	T	None	LINC00841	AL512640.1	0.231555	5.76886e-05	0.0867148	0.012732	0.002238	1.31999e-08	524920	0.0100503	0.0189468	0.595799	115803	FALSE	FALSE	NA	NA	NA
rs7093481	10	44879711	G	A	CXCL12	None	None	0.307178	0.00011712	0.176056	-0.016588	0.002053	6.84069e-16	524911	0.0147076	0.0179087	0.4115	115803	FALSE	FALSE	NA	NA	NA
rs61850684	10	50252936	A	G	VSTM4	None	None	0.233502	0.000377116	0.56588	-0.032458	0.002245	2.59e-47	523843	0.00350614	0.0194438	0.8569	115803	FALSE	FALSE	NA	NA	NA
rs4948492	10	63719739	T	C	ARID5B	None	None	0.661671	0.000215087	0.323359	-0.021918	0.001998	5.68984e-28	524920	-0.0204887	0.0172672	0.2354	115803	FALSE	FALSE	NA	NA	NA
rs10762264	10	70976833	A	G	RP11-227H15.4	None	None	0.680729	0.000180947	0.272026	-0.020403	0.002032	1.05999e-23	524922	0.0350775	0.0174931	0.0449397	115803	FALSE	FALSE	NA	NA	NA
rs10823631	10	72625741	G	A	SGPL1	None	None	0.325475	0.000127059	0.191002	-0.017011	0.002013	3.11028e-17	524920	-0.00461061	0.017254	0.7893	115803	FALSE	FALSE	NA	NA	NA
rs780669	10	73112241	T	C	SLC29A3	None	None	0.887133	9.92284e-05	0.149162	-0.02226	0.003089	5.94977e-13	524923	-0.0349021	0.0266551	0.1904	115803	FALSE	FALSE	NA	NA	NA
rs748113	10	73508791	C	T	CDH23	None	None	0.436258	0.00057801	0.793894	-0.03428	0.002004	1.53003e-65	479423	0.020713	0.0242847	0.3937	115803	FALSE	FALSE	NA	NA	NA
rs10748526	10	82273079	C	T	TSPAN14	None	None	0.793501	7.59145e-05	0.113908	0.01522	0.002339	7.87952e-11	523979	0.0387398	0.0201372	0.0543801	115803	FALSE	FALSE	NA	NA	NA
rs58667319	10	96524395	T	C	CYP2C19	None	None	0.122978	0.000116303	0.174832	-0.02322	0.00289	9.9106e-16	524920	0.00767051	0.0218211	0.7252	115803	FALSE	FALSE	NA	NA	NA
rs41317270	10	98369755	T	C	PIK3AP1	None	None	0.177256	9.94907e-05	0.149556	-0.018469	0.002479	9.81974e-14	524921	0.0257281	0.0218082	0.2381	115803	FALSE	FALSE	NA	NA	NA
rs603424	10	102075479	A	G	PKD2L1	None	None	0.174511	0.000120525	0.180696	0.020453	0.002498	2.77971e-16	523520	-0.0316924	0.0233666	0.175	115803	FALSE	FALSE	NA	NA	NA
rs71476119	10	115973040	G	A	TDRD1	None	None	0.156738	0.000124419	0.187034	0.021695	0.002612	1.02991e-16	524922	0.0163327	0.0220025	0.4579	115803	FALSE	FALSE	NA	NA	NA
rs7071131	10	121026712	G	A	GRK5	None	None	0.495115	0.000128548	0.176697	-0.016035	0.001968	3.85035e-16	480008	0.00618086	0.0163148	0.7048	115803	FALSE	FALSE	NA	NA	NA
rs10794175	10	126358073	T	G	FAM53B	None	None	0.416037	0.000219456	0.301415	-0.021252	0.002001	2.49977e-26	479584	-0.00915794	0.0163715	0.5759	115803	FALSE	FALSE	NA	NA	NA
rs11246147	11	396701	T	C	PKP3	None	None	0.54935	6.4268e-05	0.0880762	0.011393	0.001984	9.52007e-09	478607	-0.00420884	0.0174776	0.8097	115803	FALSE	FALSE	NA	NA	NA
rs61867141	11	1874892	A	G	LSP1	None	None	0.194944	9.2083e-05	0.126947	-0.017128	0.002531	1.36994e-11	481443	0.0323704	0.0225199	0.1506	115803	FALSE	FALSE	NA	NA	NA
rs744222	11	44603597	C	T	CD82	None	None	0.666159	6.12824e-05	0.0917624	-0.011738	0.002061	1.26e-08	522900	0.046979	0.0178887	0.00863495	115803	FALSE	FALSE	NA	NA	NA
rs1017875	11	47999218	T	C	None	RP11-793I11.1	PTPRJ	0.201673	0.000419288	0.62918	-0.036085	0.002353	5.00956e-53	523837	0.0531898	0.0203072	0.00881191	115803	FALSE	FALSE	NA	NA	NA
rs2298552	11	60264947	T	C	MS4A12	None	None	0.52553	0.000135918	0.203777	0.016509	0.001891	2.71019e-18	523520	-0.00039992	0.0157948	0.9798	115803	FALSE	FALSE	NA	NA	NA
rs949349	11	86297189	C	T	ME3	None	None	0.271122	7.95707e-05	0.119291	0.014189	0.002137	3.25987e-11	523523	-0.0148886	0.0183321	0.4167	115803	FALSE	FALSE	NA	NA	NA
rs11224302	11	100456604	T	C	None	CNTN5	RN7SL222P	0.098823	0.000261274	0.391764	-0.0383	0.003174	1.72982e-33	523517	-0.0517144	0.0270256	0.0556801	115803	FALSE	FALSE	NA	NA	NA
rs79805393	11	128413863	C	T	ETS1	None	None	0.173015	8.30611e-05	0.124856	0.017037	0.002503	1.03992e-11	524917	-0.0545829	0.0255832	0.0328799	115803	FALSE	FALSE	TRUE	rs79805393	rs11221342
rs7127911	11	128492549	T	G	None	RP11-264E20.1	RP11-744N12.3	0.266421	0.000226953	0.340286	0.024096	0.002147	3.44033e-29	523512	0.0243952	0.0197347	0.2164	115803	FALSE	FALSE	NA	NA	NA
rs2369391	12	751609	C	A	NINJ2	None	None	0.494127	0.000144242	0.215666	-0.016986	0.001914	7.43019e-19	522087	0.00169856	0.0165999	0.9185	115803	FALSE	FALSE	NA	NA	NA
rs2068485	12	1868527	G	T	ADIPOR2	None	None	0.446837	5.81207e-05	0.0873646	0.010843	0.001945	2.55e-08	524921	0.00747201	0.0161692	0.644	115803	FALSE	FALSE	NA	NA	NA
rs4578474	12	4346821	G	A	None	RP11-320N7.1	CCND2-AS1	0.265376	5.99902e-05	0.0901746	-0.012404	0.002144	7.46999e-09	524920	-0.0130149	0.0194819	0.5041	115803	FALSE	FALSE	NA	NA	NA
rs10466905	12	6502832	A	G	None	LTBR	RP1-102E24.8	0.190033	0.00118174	1.77832	0.061958	0.00246	7.09578e-140	524918	0.0899247	0.0209032	1.69301e-05	115803	FALSE	FALSE	NA	NA	NA
rs11052877	12	9905690	G	A	CD69	None	None	0.371691	0.00221498	3.32775	0.068864	0.001958	1e-200	523521	0.0734313	0.0167547	1.17201e-05	115803	FALSE	FALSE	NA	NA	NA
rs6488548	12	12882508	A	C	APOLD1	None	None	0.598761	0.000141291	0.21196	0.017148	0.001938	9.42975e-19	523836	0.0173496	0.0176385	0.3253	115803	FALSE	FALSE	NA	NA	NA
rs6487543	12	26438189	A	G	SSPN	None	None	0.770994	0.000137364	0.206127	0.019723	0.002284	6.20012e-18	523983	0.0151841	0.0212313	0.4745	115803	FALSE	FALSE	NA	NA	NA
rs11168249	12	48208368	C	T	HDAC7	None	None	0.461347	0.000188737	0.28298	-0.019487	0.00193	6.03949e-24	523519	-0.00776974	0.0167377	0.6425	115803	FALSE	FALSE	NA	NA	NA
rs12811832	12	48376213	A	G	COL2A1	None	None	0.353889	0.000120163	0.180151	-0.01621	0.002002	5.98963e-16	523517	0.0221434	0.0172862	0.2002	115803	FALSE	FALSE	NA	NA	NA
rs73105786	12	49138958	A	G	LINC00935	None	None	0.319436	0.000100812	0.151216	-0.015227	0.002036	7.76068e-14	523792	0.00458945	0.0179139	0.7978	115803	FALSE	FALSE	NA	NA	NA
rs10783340	12	50559128	G	A	CERS5	None	None	0.639354	6.54697e-05	0.0984065	-0.011915	0.001964	1.33999e-09	524892	0.0258308	0.017273	0.1348	115803	FALSE	FALSE	NA	NA	NA
rs7312770	12	56467587	T	C	None	RPS26	ERBB3	0.505626	7.26644e-05	0.109226	0.012056	0.001909	2.80001e-10	524916	0.0186733	0.0180392	0.3006	115803	FALSE	FALSE	NA	NA	NA
rs4760278	12	57771153	A	C	R3HDM2	None	None	0.222685	6.81352e-05	0.102418	-0.014029	0.002269	6.47993e-10	524916	0.00080032	0.0192283	0.9668	115803	FALSE	FALSE	NA	NA	NA
rs1118866	12	68520751	T	C	IFNG-AS1	None	None	0.703532	9.11133e-05	0.136597	0.014779	0.002075	1.10002e-12	523522	0.00578324	0.0180601	0.7488	115803	FALSE	FALSE	NA	NA	NA
rs937283	12	69202164	G	A	MDM2	None	None	0.405224	5.39981e-05	0.0810211	0.010584	0.001922	3.71997e-08	523977	0.0228593	0.0165964	0.1684	115803	FALSE	FALSE	NA	NA	NA
rs1371076	12	90561450	C	T	None	RP11-567C2.1	RP11-753N8.1	0.740378	8.56814e-05	0.128797	0.014929	0.002153	4.21988e-12	524923	-0.058583	0.0185726	0.00160901	115803	FALSE	FALSE	NA	NA	NA
rs17041439	12	101873240	C	A	SPIC	None	None	0.056517	0.00017873	0.268209	0.040938	0.004104	2.11009e-23	523981	0.0175532	0.0377792	0.6422	115803	FALSE	FALSE	NA	NA	NA
rs28533432	12	123873242	T	C	SETD8	None	None	0.699647	0.000264234	0.396195	-0.025074	0.002098	7.16968e-33	523506	-0.0847957	0.0192598	1.06901e-05	115803	FALSE	FALSE	NA	NA	NA
rs67516712	12	124201524	A	G	ATP6V0A2	None	None	0.422528	0.000108762	0.163491	0.014929	0.001925	9.10961e-15	524910	0.0345914	0.0168802	0.0404399	115803	FALSE	FALSE	NA	NA	NA
rs10846577	12	124400261	C	T	DNAH10	None	None	0.442146	9.81715e-05	0.147573	-0.014107	0.001924	2.36974e-13	524920	0.0147076	0.0167287	0.3793	115803	FALSE	FALSE	NA	NA	NA
rs9532679	13	41522338	C	A	ELF1	None	None	0.148984	0.000265143	0.398634	-0.032336	0.002704	6.32995e-33	524921	0.0491902	0.0399229	0.2179	115803	FALSE	FALSE	NA	NA	NA
rs9525619	13	42992135	T	C	None	FABP3P2	TNFSF11	0.534266	0.000204956	0.308126	-0.020294	0.001896	1.07994e-26	524920	0.0280042	0.0163246	0.0862601	115803	FALSE	FALSE	NA	NA	NA
rs9534338	13	46707137	C	T	LCP1	None	None	0.459888	0.000113947	0.17129	0.015145	0.001895	1.38007e-15	524920	-0.0283995	0.0163253	0.0819294	115803	FALSE	FALSE	NA	NA	NA
rs7983682	13	49178830	T	C	None	LINC00462	CYSLTR2	0.322752	8.23755e-05	0.123826	0.013727	0.002028	1.33999e-11	524921	-0.0197046	0.0180997	0.2763	115803	FALSE	FALSE	NA	NA	NA
rs1523178	13	50652456	C	A	DLEU2	None	None	0.22113	0.000227408	0.340674	-0.025694	0.002292	3.86011e-29	523058	0.00757127	0.0207271	0.7149	115803	FALSE	FALSE	NA	NA	NA
rs912416	13	50933553	C	A	DLEU1	None	None	0.445384	7.12714e-05	0.106708	-0.012011	0.001914	3.57998e-10	522837	0.00588266	0.0163197	0.7185	115803	FALSE	FALSE	NA	NA	NA
rs67483792	13	72503638	T	C	None	RPS10P21	RNA5SP32	0.042874	0.000102605	0.153962	-0.035358	0.00473	8.05935e-14	523982	0.0239854	0.0439801	0.5855	115803	FALSE	FALSE	NA	NA	NA
rs9592965	13	74615925	C	A	KLF12	None	None	0.326994	9.18764e-05	0.13774	-0.014448	0.00202	8.8308e-13	523517	-0.0306654	0.018061	0.0895303	115803	FALSE	FALSE	NA	NA	NA
rs3812849	13	74701736	C	A	KLF12	None	None	0.266158	0.000738841	1.11135	0.04349	0.002142	1.32008e-91	524921	0.0453112	0.018253	0.01305	115803	FALSE	FALSE	NA	NA	NA
rs12586002	13	100046106	G	T	None	UBAC2	CCR12P	0.352779	8.59469e-05	0.129195	-0.013719	0.001984	4.86968e-12	524919	0.0448778	0.0171068	0.00870603	115803	FALSE	FALSE	NA	NA	NA
rs2847468	13	110928439	T	C	COL4A1	None	None	0.26371	5.53159e-05	0.0829983	-0.011935	0.002151	2.94002e-08	523975	-0.00836492	0.0184685	0.6506	115803	FALSE	FALSE	NA	NA	NA
rs1320472	13	114843162	C	T	RASA3	None	None	0.461204	9.36753e-05	0.140254	-0.013729	0.001941	1.57e-12	522837	-0.0287082	0.0191184	0.1332	115803	FALSE	FALSE	NA	NA	NA
rs9590390	13	114920867	A	G	None	RASA3	CDC16	0.291922	0.000375099	0.561921	0.030122	0.002107	2.51015e-46	522977	0.0129839	0.0270953	0.631801	115803	FALSE	FALSE	NA	NA	NA
rs45528934	14	23793305	T	C	BCL2L2-PABPN1	None	None	0.161765	0.000114325	0.17155	-0.020532	0.00258	1.85012e-15	523980	-0.0247902	0.0273602	0.3649	115803	FALSE	FALSE	NA	NA	NA
rs2057340	14	35848774	G	A	None	RP11-561B11.3	RP11-561B11.1	0.65339	8.6321e-05	0.129757	0.013805	0.001995	4.66015e-12	524919	-0.00511305	0.0184084	0.7812	115803	FALSE	FALSE	NA	NA	NA
rs696	14	35871093	T	C	NFKBIA	None	None	0.364762	0.000298016	0.447272	0.025359	0.001966	4.93969e-38	523983	0.0332466	0.0169547	0.0498896	115803	FALSE	FALSE	NA	NA	NA
rs1966865	14	64975861	A	G	ZBTB1	None	None	0.317295	0.000318597	0.479026	0.027118	0.002032	1.35988e-40	524921	0.0127813	0.0174621	0.4642	115803	FALSE	FALSE	NA	NA	NA
rs10138752	14	69179971	T	C	RAD51B	None	None	0.077325	0.000126512	0.190179	-0.029776	0.003547	4.8899e-17	524917	-0.0453557	0.0310973	0.1447	115803	FALSE	FALSE	NA	NA	NA
rs175714	14	75981856	C	T	None	JDP2	BATF	0.577477	0.000333472	0.500062	0.026141	0.00193	9.20026e-42	523523	-0.0706448	0.0168242	2.68102e-05	115803	FALSE	FALSE	NA	NA	NA
rs2180369	14	93516465	C	T	ITPK1	None	None	0.110884	7.986e-05	0.109774	0.020125	0.003138	1.47001e-10	480040	0.0420728	0.0260877	0.1068	115803	FALSE	FALSE	NA	NA	NA
rs2412544	15	40949526	T	C	CASC5	None	None	0.393588	0.000124798	0.187102	-0.016169	0.001949	1.13006e-16	523521	0.0214679	0.0165323	0.1941	115803	FALSE	FALSE	NA	NA	NA
rs12593807	15	48546727	C	T	SLC12A1	None	None	0.135636	0.000102461	0.153581	-0.020904	0.002793	7.57007e-14	523419	0.0148091	0.0236674	0.5315	115803	FALSE	FALSE	NA	NA	NA
rs7161799	15	58770523	T	C	ALDH1A2	None	None	0.076225	0.000163873	0.246354	0.034112	0.0036	2.78997e-21	524922	-0.0404699	0.0337293	0.2302	115803	FALSE	FALSE	NA	NA	NA
rs34025077	15	70033578	G	A	None	AC009677.1	AC021818.1	0.101398	0.000196125	0.294847	-0.032806	0.003133	1.24997e-25	524921	0.0332466	0.0278699	0.2329	115803	FALSE	FALSE	NA	NA	NA
rs631864	15	70376441	C	T	TLE3	None	None	0.471706	9.57975e-05	0.14362	0.013864	0.001958	1.48013e-12	523521	-0.0134097	0.0206947	0.517001	115803	FALSE	FALSE	NA	NA	NA
rs187856913	15	90558350	A	G	ZNF710	None	None	0.038815	0.000173504	0.260832	0.048221	0.005006	6.24022e-22	524918	0.00471108	0.0582139	0.9355	115803	FALSE	FALSE	TRUE	rs187856913	rs7167516
rs11073903	15	90653194	A	G	CTD-2315E11.1	None	None	0.567498	7.91255e-05	0.118695	-0.012696	0.001925	4.40961e-11	523839	-0.00631993	0.0163616	0.699301	115803	FALSE	FALSE	NA	NA	NA
rs3810818	16	4432029	C	A	CORO7-PAM16	None	None	0.773356	0.00011673	0.160461	-0.018248	0.002353	9.13061e-15	480038	0.0281014	0.0197463	0.1547	115803	FALSE	FALSE	NA	NA	NA
rs145719494	16	24079579	G	A	PRKCB	None	None	0.058785	0.000105569	0.158693	-0.030887	0.004077	3.71022e-14	524918	0.0467772	0.0343926	0.1738	115803	FALSE	FALSE	TRUE	rs145719494	rs13329993
rs9937837	16	31298939	G	T	ITGAM	None	None	0.269678	8.96831e-05	0.134571	-0.015089	0.002136	1.69005e-12	523983	0.0455205	0.0186073	0.0144301	115803	FALSE	FALSE	NA	NA	NA
rs143875179	16	67694606	A	G	CTCF	None	None	0.0442	7.54515e-05	0.113417	-0.029883	0.004626	1.07999e-10	524921	-0.0661398	0.0390563	0.0903691	115803	FALSE	FALSE	TRUE	rs143875179	rs72547496
rs9939124	16	75185764	T	C	ZFP1	None	None	0.306976	0.000119147	0.178629	-0.016734	0.002051	3.59998e-16	523520	0.012275	0.0187865	0.513499	115803	FALSE	FALSE	NA	NA	NA
rs247826	16	84582965	T	C	TLDC1	None	None	0.220693	0.000513864	0.770701	0.038651	0.002294	1.18987e-63	523516	0.0196065	0.0201734	0.3311	115803	FALSE	FALSE	NA	NA	NA
rs8052370	16	88837298	T	C	PIEZO1	None	None	0.609467	0.000210471	0.29019	-0.021027	0.002036	5.81969e-25	481437	-0.0230639	0.017893	0.1974	115803	FALSE	FALSE	NA	NA	NA
rs6502555	17	2729652	C	T	RAP1GAP2	None	None	0.269464	0.000329716	0.453313	0.028939	0.002252	9.25977e-38	480018	0.00488803	0.0189357	0.7963	115803	FALSE	FALSE	NA	NA	NA
rs62091998	17	2881625	G	A	RAP1GAP2	None	None	0.307469	0.000212253	0.318523	-0.022325	0.002049	1.33015e-27	523976	0.00040008	0.0189996	0.9832	115803	FALSE	FALSE	NA	NA	NA
rs35186877	17	4625892	A	G	None	ARRB2	MED11	0.213822	0.00034131	0.512128	0.031862	0.002332	1.93999e-42	523838	-0.0160702	0.0231941	0.4884	115803	FALSE	FALSE	NA	NA	NA
rs3744399	17	7154582	C	T	CTDNEP1	None	None	0.143155	0.000119515	0.179286	-0.022072	0.002716	4.60999e-16	523828	0.065499	0.0239577	0.00625806	115803	FALSE	FALSE	NA	NA	NA
rs11652760	17	16786819	G	T	None	COTL1P1	RP1-48J14.1	0.100157	7.92109e-05	0.119069	-0.020963	0.003152	3.01023e-11	524921	-0.0399896	0.0278682	0.1513	115803	FALSE	FALSE	NA	NA	NA
rs2453582	17	19439066	T	C	SLC47A1	None	None	0.391346	0.000149957	0.225025	0.017742	0.001989	4.87978e-19	523980	-0.0184291	0.0203652	0.3655	115803	FALSE	FALSE	NA	NA	NA
rs853198	17	35849342	C	A	None	TADA2A	DUSP14	0.639646	0.000191774	0.288304	-0.020396	0.001969	4.00037e-25	524921	-0.00826574	0.0168478	0.6237	115803	FALSE	FALSE	NA	NA	NA
rs10445308	17	37938047	T	C	IKZF3	None	None	0.479095	0.000448256	0.672262	-0.029968	0.001892	1.90985e-56	523521	0.0699934	0.0163357	1.83e-05	115803	FALSE	FALSE	NA	NA	NA
rs3136685	17	38719799	T	C	CCR7	None	None	0.16434	0.000113354	0.169593	-0.020315	0.002708	6.51028e-14	522442	-0.0119286	0.0233077	0.6088	115803	FALSE	FALSE	NA	NA	NA
rs9898958	17	55242242	G	T	None	AKAP1	MSI2	0.153458	6.28325e-05	0.0941953	0.015551	0.002632	3.56e-09	523520	-0.0184291	0.0227305	0.4175	115803	FALSE	FALSE	NA	NA	NA
rs11657448	17	62023128	T	C	SCN4A	None	None	0.321926	7.61964e-05	0.105034	0.013211	0.002151	8.46993e-10	481396	0.00429078	0.0212662	0.8401	115803	FALSE	FALSE	NA	NA	NA
rs9906320	17	72690829	A	G	RAB37	None	None	0.775113	0.000211352	0.316243	0.024622	0.002296	8.66962e-27	522443	0.00139902	0.0200965	0.9445	115803	FALSE	FALSE	NA	NA	NA
rs1491765	17	73028923	A	G	KCTD2	None	None	0.293219	0.000123549	0.185392	-0.017265	0.002093	1.66994e-16	523979	-0.0265446	0.0184216	0.1496	115803	FALSE	FALSE	NA	NA	NA
rs2665960	17	74024711	G	A	None	EVPL	SRP68	0.668615	6.59134e-05	0.0989012	0.012196	0.002071	4.02995e-09	523980	-0.0709591	0.02121	0.000821202	115803	FALSE	FALSE	NA	NA	NA
rs4789294	17	74419177	G	A	UBE2O	None	None	0.219391	0.000240896	0.36217	0.02652	0.002301	1.05003e-30	524920	0.0385329	0.0197481	0.0510305	115803	FALSE	FALSE	NA	NA	NA
rs8096327	18	12887750	G	A	PTPN2	None	None	0.391461	7.60843e-05	0.113496	-0.012637	0.001974	1.59001e-10	520920	-0.0373921	0.0183762	0.0418697	115803	FALSE	FALSE	NA	NA	NA
rs1456059	18	48954037	G	A	RP11-267C16.1	None	None	0.766259	5.9241e-05	0.0890486	0.01286	0.002236	9.06004e-09	524921	0.0203907	0.0198333	0.3039	115803	FALSE	FALSE	NA	NA	NA
rs4940572	18	60826343	A	G	BCL2	None	None	0.136477	0.000127774	0.19117	0.023283	0.002808	1.17004e-16	522444	0.0239854	0.023378	0.3049	115803	FALSE	FALSE	NA	NA	NA
rs111626441	18	77252492	A	G	NFATC1	None	None	0.096614	0.000134693	0.185334	0.027778	0.003337	8.97016e-17	480500	-0.00299551	0.0285712	0.9165	115803	FALSE	FALSE	TRUE	rs111626441	rs11661220
rs12463256	19	297217	A	G	None	PPAP2C	CTD-3113P16.5	0.274793	8.47368e-05	0.116551	0.014581	0.00221	4.32016e-11	480340	0.0303352	0.0245773	0.2171	115803	FALSE	FALSE	NA	NA	NA
rs36084354	19	1079959	A	G	HMHA1	None	None	0.091708	0.000614163	0.84467	-0.060717	0.003409	6.59933e-71	480042	0.0666741	0.0451558	0.1398	115803	FALSE	FALSE	NA	NA	NA
rs7252565	19	1192769	A	G	STK11	None	None	0.787553	0.000254739	0.346301	0.027591	0.002536	1.54989e-27	474672	0.001998	0.0464631	0.9657	115803	FALSE	FALSE	NA	NA	NA
rs2569693	19	10399904	T	C	None	CTD-2369P2.8	ICAM5	0.384414	0.000834945	1.14857	-0.042002	0.002018	3.3597e-96	480040	0.0259334	0.0166348	0.119	115803	FALSE	FALSE	NA	NA	NA
rs11670621	19	12189379	T	C	ZNF844	None	None	0.48557	5.6909e-05	0.0853896	0.010673	0.001927	3.11e-08	523980	-0.0535063	0.0167713	0.00142099	115803	FALSE	FALSE	NA	NA	NA
rs56252104	19	13123188	T	C	NFIX	None	None	0.260661	0.000137987	0.20706	0.018921	0.002172	3.12033e-18	523978	0.0259334	0.0202269	0.1998	115803	FALSE	FALSE	NA	NA	NA
rs7254517	19	13929049	A	G	ZSWIM4	None	None	0.384999	0.000399162	0.549383	0.029033	0.002022	1.05003e-46	480501	-0.0132879	0.0194684	0.494899	115803	FALSE	FALSE	NA	NA	NA
rs1043996	19	15295134	A	G	NOTCH3	None	None	0.716638	7.26213e-05	0.108647	0.013372	0.002139	4.20998e-10	522444	0.00451016	0.0186589	0.809	115803	FALSE	FALSE	NA	NA	NA
rs4530278	19	33752994	T	G	None	SLC7A10	CTD-2540B15.12	0.598216	0.000141206	0.212269	0.017139	0.00198	5.23962e-18	524915	0.056782	0.0173343	0.001054	115803	FALSE	FALSE	NA	NA	NA
rs4805881	19	33896432	C	A	PEPD	None	None	0.665288	0.00010058	0.151195	-0.015028	0.00203	1.40994e-13	524922	-0.0320068	0.0173854	0.0656206	115803	FALSE	FALSE	NA	NA	NA
rs61387190	19	44260929	T	C	None	SMG9	KCNN4	0.157437	0.000264969	0.397659	0.031603	0.0026	5.81032e-34	523981	0.00511305	0.0243675	0.8338	115803	FALSE	FALSE	NA	NA	NA
rs11084096	19	52128795	A	G	SIGLEC5	None	None	0.296205	0.00014079	0.211211	-0.018376	0.002067	6.41948e-19	523842	0.00280393	0.0189223	0.8822	115803	FALSE	FALSE	NA	NA	NA
rs4411786	20	1930897	C	T	RP4-684O24.5	None	None	0.265295	0.000793018	1.19291	-0.045103	0.002147	6.38999e-98	524923	-0.052118	0.0184297	0.004685	115803	FALSE	FALSE	NA	NA	NA
rs611847	20	3684022	G	A	SIGLEC1	None	None	0.635502	9.84685e-05	0.147321	0.014579	0.002003	3.53021e-13	522444	-0.0062193	0.0175462	0.723	115803	FALSE	FALSE	NA	NA	NA
rs13040989	20	8616195	C	T	PLCB1	None	None	0.291865	0.000148517	0.222864	0.018955	0.002084	9.96093e-20	523981	-0.0251127	0.0180783	0.1648	115803	FALSE	FALSE	NA	NA	NA
rs1883801	20	10647679	G	A	JAG1	None	None	0.195421	9.10403e-05	0.136853	-0.017015	0.002443	3.39e-12	524922	0.052118	0.0215133	0.0154099	115803	FALSE	FALSE	NA	NA	NA
rs766228	20	11371883	T	G	None	RPS11P1	RP5-1128N12.2	0.502115	5.52606e-05	0.0828435	-0.010513	0.001903	3.37e-08	523522	0.00471108	0.0161565	0.7706	115803	FALSE	FALSE	NA	NA	NA
rs17093026	20	34318911	T	C	RBM39	None	None	0.101478	8.72065e-05	0.131089	-0.021868	0.003134	3.12968e-12	524923	0.00120072	0.0272081	0.9648	115803	FALSE	FALSE	NA	NA	NA
rs6072080	20	39260927	T	C	None	SNORD112	MAFB	0.585279	0.000191126	0.286736	0.019842	0.001942	1.77011e-24	523835	-0.00618086	0.0164905	0.707801	115803	FALSE	FALSE	NA	NA	NA
rs4812804	20	42852273	T	C	OSER1-AS1	None	None	0.198107	5.74253e-05	0.0860883	0.013444	0.002397	2.1e-08	523518	0.0271657	0.0205084	0.1853	115803	FALSE	FALSE	NA	NA	NA
rs968478	20	47339742	G	A	PREX1	None	None	0.397325	0.000103869	0.156138	0.014727	0.001938	3.11028e-14	524918	0.0689214	0.0166721	3.56599e-05	115803	FALSE	FALSE	NA	NA	NA
rs2230604	20	49196284	T	C	PTPN1	None	None	0.084354	0.000139066	0.208496	0.030004	0.003451	3.65006e-18	523518	0.0360418	0.0290992	0.2155	115803	FALSE	FALSE	NA	NA	NA
rs6021231	20	50092287	C	T	NFATC2	None	None	0.470967	6.54558e-05	0.0981288	-0.011461	0.001915	2.20999e-09	523523	-0.0365248	0.0166985	0.0287197	115803	FALSE	FALSE	NA	NA	NA
rs34323943	20	52192637	C	T	ZNF217	None	None	0.110592	9.81708e-05	0.147178	0.022339	0.00304	2.08018e-13	523521	-0.020611	0.0254434	0.4179	115803	FALSE	FALSE	NA	NA	NA
rs2738783	20	62308612	G	T	RTEL1-TNFRSF6B	None	None	0.78963	8.13599e-05	0.112163	-0.015649	0.00243	1.24e-10	481444	-0.0522411	0.0218745	0.0169301	115803	FALSE	FALSE	NA	NA	NA
rs1297265	21	16817051	G	A	None	AJ006998.2	CYCSP42	0.443092	6.83343e-05	0.102444	0.011767	0.00191	7.43995e-10	523522	0.0445909	0.0165739	0.00713592	115803	FALSE	FALSE	NA	NA	NA
rs12627489	21	37766505	A	G	CHAF1B	None	None	0.106785	5.6036e-05	0.0842302	0.017139	0.003116	3.87998e-08	524918	0.00994933	0.0278285	0.720701	115803	FALSE	FALSE	NA	NA	NA
rs1893592	21	43855067	C	A	UBASH3A	None	None	0.295994	8.952e-05	0.134208	0.014656	0.002084	2.1301e-12	523521	0.0508723	0.0185879	0.00620297	115803	FALSE	FALSE	NA	NA	NA
rs721131	21	47957767	C	T	DIP2A	None	None	0.31956	0.000155377	0.233578	-0.018902	0.00203	1.35988e-20	524919	0.00040008	0.0162023	0.9803	115803	FALSE	FALSE	NA	NA	NA
rs9605047	22	20002848	T	G	ARVCF	None	None	0.327768	0.000175776	0.242347	0.019972	0.002109	2.9902e-21	481442	0.0195085	0.0175275	0.2657	115803	FALSE	FALSE	NA	NA	NA
rs5998509	22	21917479	T	C	UBE2L3	None	None	0.188334	0.000510551	0.765626	-0.040865	0.002471	2.18978e-61	523446	-0.0456424	0.0217628	0.03597	115803	FALSE	FALSE	NA	NA	NA
rs71318973	22	24658265	T	G	BCRP1	None	None	0.240872	8.73174e-05	0.131253	-0.015452	0.002253	7.28954e-12	524913	-0.00390762	0.0236382	0.8687	115803	FALSE	FALSE	NA	NA	NA
rs714027	22	30577771	G	A	None	HORMAD2	RP3-438O4.4	0.552066	0.000602608	0.903891	-0.034906	0.001905	5.95937e-75	523522	-0.0354637	0.0163171	0.0297502	115803	FALSE	FALSE	NA	NA	NA
rs760908	22	32057501	T	G	PISD	None	None	0.15316	5.99643e-05	0.0898954	-0.015204	0.002649	9.69996e-09	523522	0.00677698	0.0226021	0.7643	115803	FALSE	FALSE	NA	NA	NA
rs79503	22	39528440	G	A	CBX7	None	None	0.447419	0.00038457	0.576716	-0.027888	0.001942	1.02e-46	523523	0.00409162	0.0163845	0.8028	115803	FALSE	FALSE	NA	NA	NA
rs6001858	22	40672078	G	A	TNRC6B	None	None	0.735573	9.06236e-05	0.136221	-0.015263	0.002175	2.36974e-12	524904	0.0250828	0.0190265	0.1874	115803	FALSE	FALSE	NA	NA	NA
rs1807669	22	42122926	T	C	MEI1	None	None	0.793541	0.000240181	0.361077	-0.027074	0.002346	8.99912e-31	524895	-0.00611868	0.0207603	0.768199	115803	FALSE	FALSE	NA	NA	NA
rs62241216	22	50744821	G	A	PLXNB2	None	None	0.492468	7.70362e-05	0.105993	-0.012414	0.001982	3.87998e-10	480498	-0.103363	0.0414672	0.01268	115803	FALSE	FALSE	NA	NA	NA

## Sheet: Sup Table 3. neutrophil
SNP	chr	pos	effect_allele	other_allele	Overlapped.Gene	Nearest.Upstream.Gene	Nearest.Downstream.Gene	EAF	PVE	F statics	beta.exposure	se.exposure	pval.exposure	samplesize.exposure	beta.outcome	se.outcome	pval.outcome	samplesize.outcome	palindromic	ambiguous	proxy.outcome	target_snp.outcome	proxy_snp.outcome	mr_keep.outcome	mr_keep.exposure	mr_keep
rs10864368	1	8918313	C	T	None	RP11-185B14.1	ENO1	0.502691	0.000280434	0.475748	0.023683	0.001914	4.00959e-35	519281	0.0286846	0.0162259	0.0770903	115803	FALSE	FALSE	NA	NA	NA	TRUE	TRUE	TRUE
rs284317	1	10731625	G	A	CASZ1	None	None	0.495955	9.261e-05	0.14321	0.01361	0.002018	1.59993e-11	473456	-0.0611892	0.0171833	0.000369496	115803	FALSE	FALSE	NA	NA	NA	TRUE	TRUE	TRUE
rs10917107	1	22329414	A	G	None	AC002480.2	AC073072.5	0.687344	2.17397e-05	0.0366928	-0.007112	0.001245	1.13999e-08	516769	-0.0458345	0.0195575	0.0190999	115803	FALSE	FALSE	NA	NA	NA	TRUE	TRUE	TRUE
rs112203773	1	27035103	A	C	RP5-968P14.2	None	None	0.082773	2.15604e-05	0.0365672	-0.011916	0.002062	7.69999e-09	519283	0.0276796	0.0331832	0.4042	115803	FALSE	FALSE	TRUE	rs112203773	rs17262006	TRUE	TRUE	TRUE
rs3762297	1	31231680	T	C	None	LAPTM5	RP5-1125N11.1	0.183345	0.000170997	0.289277	0.023896	0.002522	2.83009e-21	517881	-0.00608147	0.0213049	0.7753	115803	FALSE	FALSE	NA	NA	NA	TRUE	TRUE	TRUE
rs55873273	1	36972428	C	T	None	CSF3R	FTLP18	0.020243	0.00013785	0.233827	0.058951	0.006827	6.24022e-18	519288	0.0426988	0.0596768	0.4743	115803	FALSE	FALSE	NA	NA	NA	TRUE	TRUE	TRUE
rs3754224	1	43423622	C	T	SLC2A1	None	None	0.270043	0.000110134	0.186804	-0.016714	0.002194	2.70023e-14	519274	-0.0235212	0.0181054	0.1939	115803	FALSE	FALSE	NA	NA	NA	TRUE	TRUE	TRUE
rs12118277	1	56609296	T	C	None	RP11-90C4.3	RP1-158P9.1	0.351878	0.000101087	0.171459	0.014887	0.002004	1.15001e-13	519279	-0.0290732	0.0170113	0.08744	115803	FALSE	FALSE	NA	NA	NA	TRUE	TRUE	TRUE
rs74076327	1	56979431	C	T	PPAP2B	None	None	0.044994	0.00012873	0.218355	-0.038703	0.004641	7.85055e-17	519285	-0.0950374	0.11408	0.4048	115803	FALSE	FALSE	NA	NA	NA	TRUE	TRUE	TRUE
rs6678033	1	66077624	A	G	LEPR	None	None	0.367919	0.000848347	1.43614	-0.042708	0.001986	1.45881e-102	517887	-0.0295588	0.0168808	0.0799392	115803	FALSE	FALSE	NA	NA	NA	TRUE	TRUE	TRUE
rs17440390	1	67190563	T	C	SGIP1	None	None	0.126191	5.97641e-05	0.101367	0.016462	0.002896	1.34999e-08	519287	0.00330546	0.024902	0.8944	115803	FALSE	FALSE	NA	NA	NA	TRUE	TRUE	TRUE
rs55851397	1	108763824	A	C	None	RP11-483I13.5	NBPF4	0.364781	7.13032e-05	0.120611	0.012404	0.002038	1.17999e-09	517875	0.0449974	0.0200825	0.0250501	115803	FALSE	FALSE	TRUE	rs55851397	rs11185304	TRUE	TRUE	TRUE
rs694180	1	111726213	G	A	CEPT1	None	None	0.656276	0.000159406	0.269105	0.018797	0.002017	1.23994e-20	516807	-0.0100503	0.0175877	0.5677	115803	FALSE	FALSE	NA	NA	NA	TRUE	TRUE	TRUE
rs6679677	1	114303808	A	C	None	PHTF1	RSBN1	0.100303	0.000259045	0.439068	-0.037885	0.003175	8.6896e-33	518827	-0.00059982	0.0337015	0.9858	115803	FALSE	FALSE	NA	NA	NA	TRUE	TRUE	TRUE
rs68002561	1	149880863	G	A	SV2A	None	None	0.091374	6.78018e-05	0.115	0.020207	0.003384	2.43002e-09	519284	-0.0381625	0.0321004	0.2345	115803	FALSE	FALSE	NA	NA	NA	TRUE	TRUE	TRUE
rs3014874	1	153337943	A	G	None	S100A9	S100A12	0.265115	5.72764e-05	0.0969707	0.012124	0.002182	2.81002e-08	518345	0.0132879	0.0192981	0.4911	115803	FALSE	FALSE	NA	NA	NA	TRUE	TRUE	TRUE
rs520910	1	156108048	C	T	LMNA	None	None	0.066787	6.26241e-05	0.106217	-0.022414	0.003861	6.62995e-09	519284	-0.0428679	0.0320464	0.181	115803	FALSE	FALSE	NA	NA	NA	TRUE	TRUE	TRUE
rs3843301	1	161614401	G	T	FCGR2B	None	None	0.364763	0.000165749	0.280568	-0.018912	0.002076	8.69961e-20	518195	0.062301	0.03681	0.0905503	115803	FALSE	FALSE	NA	NA	NA	TRUE	TRUE	TRUE
rs2312675	1	166922533	C	T	ILDR2	None	None	0.211949	0.000131558	0.223154	-0.019845	0.002343	2.60976e-17	519287	-0.0181346	0.0199687	0.3638	115803	FALSE	FALSE	NA	NA	NA	TRUE	TRUE	TRUE
rs34990593	1	169733867	C	T	C1orf112	None	None	0.188767	5.99342e-05	0.101654	0.013989	0.002448	1.13e-08	519282	-0.0350056	0.0201925	0.0829908	115803	FALSE	FALSE	NA	NA	NA	TRUE	TRUE	TRUE
rs60124939	1	174075302	T	C	None	RPL30P1	RP11-160H22.5	0.176181	9.21178e-05	0.156243	-0.017814	0.002517	1.51985e-12	519272	-0.00518653	0.0210743	0.8056	115803	FALSE	FALSE	NA	NA	NA	TRUE	TRUE	TRUE
rs41272536	1	183440531	G	A	SMG7-AS1	None	None	0.046043	0.000113091	0.175754	-0.03588	0.004892	2.33024e-13	475807	-0.219376	0.155198	0.1575	115803	FALSE	FALSE	NA	NA	NA	TRUE	TRUE	TRUE
rs2808519	1	200361914	T	G	None	LINC00862	ZNF281	0.737582	0.000100455	0.170081	0.016109	0.002179	1.50003e-13	518347	-0.0417599	0.0187972	0.0263099	115803	FALSE	FALSE	NA	NA	NA	TRUE	TRUE	TRUE
rs17728	1	205241659	C	T	TMCC2	None	None	0.909008	9.342e-05	0.15817	0.023764	0.003344	1.22999e-12	518349	-0.0113643	0.0281473	0.6864	115803	FALSE	FALSE	NA	NA	NA	TRUE	TRUE	TRUE
rs4844622	1	208034329	T	C	C1orf132	None	None	0.240327	0.000199577	0.338554	-0.023379	0.002236	1.44012e-25	519288	0.0198966	0.019461	0.3066	115803	FALSE	FALSE	NA	NA	NA	TRUE	TRUE	TRUE
rs35915186	1	224654623	C	T	CNIH3	None	None	0.215051	0.000199551	0.338509	0.024312	0.002345	3.67029e-25	519287	-0.00399202	0.0197729	0.84	115803	FALSE	FALSE	NA	NA	NA	TRUE	TRUE	TRUE
rs11580229	1	227210820	A	G	CDC42BPA	None	None	0.46164	0.000267721	0.452954	-0.023208	0.002028	2.75994e-30	517887	0.00160128	0.0160645	0.9206	115803	FALSE	FALSE	NA	NA	NA	TRUE	TRUE	TRUE
rs486650	1	234819885	T	C	RP4-781K5.6	None	None	0.469271	9.61294e-05	0.162612	-0.013892	0.001923	5.19039e-13	517885	-0.03335	0.0165041	0.0433102	115803	FALSE	FALSE	NA	NA	NA	TRUE	TRUE	TRUE
rs4626924	1	234909298	T	C	None	LINC01132	RNY4P16	0.551299	0.000186353	0.315256	0.019408	0.001963	4.98999e-23	517875	0.00349389	0.0169721	0.8369	115803	FALSE	FALSE	NA	NA	NA	TRUE	TRUE	TRUE
rs1886654	1	236105910	C	T	RP5-940F7.2	None	None	0.892013	0.000658378	1.11735	-0.058459	0.003081	3.07964e-80	519287	0.00935609	0.0262772	0.7218	115803	FALSE	FALSE	NA	NA	NA	TRUE	TRUE	TRUE
rs35020138	1	247570221	C	T	None	ZNF496	NLRP3	0.675273	0.000136141	0.23003	-0.017619	0.002063	1.42004e-17	517267	0.0322133	0.0182921	0.0782294	115803	FALSE	FALSE	NA	NA	NA	TRUE	TRUE	TRUE
rs56188865	1	247606276	C	T	NLRP3	None	None	0.373715	0.000352127	0.596178	-0.027427	0.001984	1.93019e-43	518206	-0.0329511	0.0172313	0.0558406	115803	FALSE	FALSE	NA	NA	NA	TRUE	TRUE	TRUE
rs4925756	1	248048016	T	C	OR2W3	None	None	0.691891	7.20763e-05	0.121996	-0.013002	0.002091	5.13996e-10	518202	-0.0344879	0.0279236	0.2168	115803	FALSE	FALSE	NA	NA	NA	TRUE	TRUE	TRUE
rs6432335	2	12928971	G	T	None	TRIB2	AC064875.2	0.451562	7.41573e-05	0.124868	0.012236	0.001931	2.42003e-10	515519	0.0140989	0.0162432	0.3854	115803	FALSE	FALSE	NA	NA	NA	TRUE	TRUE	TRUE
rs4632345	2	16702654	A	G	None	AC010880.1	AC104623.2	0.677982	6.49796e-05	0.110013	-0.012199	0.00206	3.23996e-09	518345	-0.0307685	0.0172539	0.0745401	115803	FALSE	FALSE	NA	NA	NA	TRUE	TRUE	TRUE
rs72789923	2	24394504	C	A	AC008073.7	None	None	0.307359	0.000178166	0.301678	0.020456	0.002076	6.95024e-23	518346	0.000500125	0.0182188	0.9781	115803	FALSE	FALSE	NA	NA	NA	TRUE	TRUE	TRUE
rs7575465	2	27291661	A	G	AGBL5	None	None	0.553396	8.01401e-05	0.135683	-0.012733	0.001942	5.70953e-11	518344	0.0037928	0.0172228	0.8257	115803	FALSE	FALSE	NA	NA	NA	TRUE	TRUE	TRUE
rs7590263	2	28645802	T	C	None	FOSL2	RP11-373D23.3	0.496568	6.8676e-05	0.116169	0.01172	0.001946	1.75999e-09	517888	-0.0169554	0.0175942	0.3352	115803	FALSE	FALSE	NA	NA	NA	TRUE	TRUE	TRUE
rs116447416	2	37568904	G	A	PRKD3	None	None	0.035073	9.29325e-05	0.157629	-0.037054	0.005232	1.46994e-12	519286	-0.117783	0.0467751	0.0117999	115803	FALSE	FALSE	TRUE	rs116447416	rs2372996	TRUE	TRUE	TRUE
rs6723009	2	42474615	C	T	EML4	None	None	0.717442	5.9027e-05	0.0999356	0.012066	0.002153	2.15001e-08	518349	0.00796817	0.0199572	0.6897	115803	FALSE	FALSE	NA	NA	NA	TRUE	TRUE	TRUE
rs2421200	2	61711815	T	G	XPO1	None	None	0.486641	0.000210487	0.357059	-0.020525	0.001917	1.02991e-26	519279	0.0614713	0.0165764	0.000208598	115803	FALSE	FALSE	NA	NA	NA	TRUE	TRUE	TRUE
rs17026212	2	85551696	G	T	TGOLN2	None	None	0.512906	0.000141749	0.23993	-0.016843	0.001917	1.61994e-18	518182	0.00290421	0.0162434	0.8581	115803	FALSE	FALSE	NA	NA	NA	TRUE	TRUE	TRUE
rs796056	2	101735276	C	A	TBC1D8	None	None	0.62431	0.000234197	0.396576	0.022344	0.001977	1.42988e-29	518348	-0.00130085	0.0164057	0.9368	115803	FALSE	FALSE	NA	NA	NA	TRUE	TRUE	TRUE
rs35789178	2	102603925	G	T	None	FLJ20373	IL1R2	0.186171	9.77326e-05	0.165471	0.017959	0.002466	3.41036e-13	518346	-0.0188218	0.0221608	0.3957	115803	FALSE	FALSE	NA	NA	NA	TRUE	TRUE	TRUE
rs11691193	2	111854524	T	C	ACOXL	None	None	0.217738	7.67192e-05	0.129776	0.015007	0.002371	2.52e-10	517888	-0.015578	0.0205311	0.448	115803	FALSE	FALSE	NA	NA	NA	TRUE	TRUE	TRUE
rs6734238	2	113841030	G	A	None	IL1F10	RNU6-1180P	0.40298	0.00074544	1.2618	0.03936	0.00195	1.58016e-90	517886	0.0383251	0.0164757	0.0200101	115803	FALSE	FALSE	NA	NA	NA	TRUE	TRUE	TRUE
rs11683933	2	127886955	A	C	None	BIN1	NIFKP9	0.055134	9.78706e-05	0.165706	0.030649	0.004249	5.72005e-13	518348	0.0434296	0.038282	0.2566	115803	FALSE	FALSE	NA	NA	NA	TRUE	TRUE	TRUE
rs11894199	2	128543369	A	C	WDR33	None	None	0.387646	5.79371e-05	0.0980901	0.011047	0.001969	2.07e-08	518349	-0.0184695	0.0167578	0.2704	115803	FALSE	FALSE	NA	NA	NA	TRUE	TRUE	TRUE
rs354703	2	143883952	C	T	ARHGAP15	None	None	0.593464	0.000105408	0.178467	0.01478	0.001954	4.08037e-14	518345	-0.0101514	0.0170079	0.5506	115803	FALSE	FALSE	NA	NA	NA	TRUE	TRUE	TRUE
rs2729707	2	160687231	G	A	LY75-CD302	None	None	0.830755	0.000357487	0.605408	-0.035655	0.002553	2.67979e-44	518337	-0.0409262	0.0218651	0.0612407	115803	FALSE	FALSE	NA	NA	NA	TRUE	TRUE	TRUE
rs11689257	2	162958353	A	G	None	AC008063.3	GCG	0.069886	7.84303e-05	0.132788	-0.024562	0.00388	2.50998e-10	518346	-0.0188218	0.0397084	0.635501	115803	FALSE	FALSE	NA	NA	NA	TRUE	TRUE	TRUE
rs2632372	2	169717541	C	T	NOSTRIN	None	None	0.503861	0.000220109	0.372712	-0.020982	0.001915	6.68036e-28	518345	-0.0300469	0.0163933	0.0668205	115803	FALSE	FALSE	NA	NA	NA	TRUE	TRUE	TRUE
rs62189859	2	182254087	C	T	AC104820.2	None	None	0.244372	7.31517e-05	0.123851	0.014074	0.002232	2.95999e-10	518349	0.0484552	0.0193556	0.0123001	115803	FALSE	FALSE	NA	NA	NA	TRUE	TRUE	TRUE
rs6740847	2	182308352	G	A	None	AC020595.1	ITGA4	0.562056	0.000232845	0.393936	0.021748	0.00194	3.95003e-29	517889	0.0113355	0.0164588	0.490999	115803	FALSE	FALSE	NA	NA	NA	TRUE	TRUE	TRUE
rs13392977	2	192514856	A	G	None	MYO1B	NABP1	0.053967	8.14145e-05	0.137842	0.028237	0.004266	3.72992e-11	518349	-0.00119928	0.0400311	0.9761	115803	FALSE	FALSE	NA	NA	NA	TRUE	TRUE	TRUE
rs2052249	2	202665227	A	C	CDK15	None	None	0.250937	6.03485e-05	0.102081	-0.01267	0.002223	1.23001e-08	517884	-0.0215658	0.018676	0.2482	115803	FALSE	FALSE	NA	NA	NA	TRUE	TRUE	TRUE
rs11690365	2	220018090	G	T	NHEJ1	None	None	0.63957	6.5277e-05	0.110287	0.011899	0.002008	3.21004e-09	517267	-0.00954541	0.0175354	0.5862	115803	FALSE	FALSE	NA	NA	NA	TRUE	TRUE	TRUE
rs55729107	2	232582085	G	A	None	PTMA	PDE6D	0.225567	0.000107057	0.181256	-0.017505	0.002341	7.87046e-14	518335	0.0144944	0.0196527	0.4608	115803	FALSE	FALSE	NA	NA	NA	TRUE	TRUE	TRUE
rs14243	2	234115739	G	A	INPP5D	None	None	0.210721	6.06857e-05	0.0940292	0.013507	0.00247	4.66004e-08	474409	0.0624075	0.0204301	0.00225299	115803	FALSE	FALSE	NA	NA	NA	TRUE	TRUE	TRUE
rs4074882	2	237780727	C	T	None	AC011286.1	RNU6-1051P	0.741751	0.000299075	0.506019	0.02794	0.002198	5.61048e-37	517889	0.0137056	0.0188682	0.467599	115803	FALSE	FALSE	NA	NA	NA	TRUE	TRUE	TRUE
rs56217149	3	12962914	A	G	IQSEC1	None	None	0.150714	7.75863e-05	0.120572	0.017409	0.002789	4.45e-10	475805	0.00340579	0.0246254	0.89	115803	FALSE	FALSE	NA	NA	NA	TRUE	TRUE	TRUE
rs1366045	3	42909050	C	T	ACKR2	None	None	0.38497	0.000226719	0.384602	-0.021881	0.001969	1.20005e-28	519283	-0.00210221	0.0169334	0.9012	115803	FALSE	FALSE	NA	NA	NA	TRUE	TRUE	TRUE
rs6414435	3	47121140	G	A	SETD2	None	None	0.591762	0.000141115	0.239367	0.01709	0.002039	5.57057e-17	519286	0.0624113	0.01653	0.000159599	115803	FALSE	FALSE	NA	NA	NA	TRUE	TRUE	TRUE
rs9842724	3	63804761	C	T	AC136289.1	None	None	0.800478	6.51916e-05	0.110573	-0.014286	0.00242	3.67003e-09	519286	-0.0172479	0.0201751	0.3926	115803	FALSE	FALSE	NA	NA	NA	TRUE	TRUE	TRUE
rs12487658	3	71528943	T	C	FOXP1	None	None	0.801636	9.20734e-05	0.155564	0.017015	0.002418	2.06016e-12	517265	-0.0837077	0.0202562	3.58897e-05	115803	FALSE	FALSE	NA	NA	NA	TRUE	TRUE	TRUE
rs11721064	3	98408826	T	G	None	WWP1P1	ST3GAL6-AS1	0.609084	9.8608e-05	0.167256	0.01439	0.001974	3.22033e-13	519283	-0.00856323	0.0187681	0.6482	115803	FALSE	FALSE	NA	NA	NA	TRUE	TRUE	TRUE
rs2734031	3	128301390	C	T	None	C3orf27	RPN1	0.907968	0.000761934	1.29324	-0.067521	0.003335	4.20049e-91	519288	0.0105555	0.0280414	0.706601	115803	FALSE	FALSE	NA	NA	NA	TRUE	TRUE	TRUE
rs6764912	3	128372487	A	G	RPN1	None	None	0.065313	0.000169368	0.286267	-0.037245	0.004039	3.13979e-20	517423	-0.269951	0.110064	0.0141801	115803	FALSE	FALSE	NA	NA	NA	TRUE	TRUE	TRUE
rs11712552	3	140957762	G	A	ACPL2	None	None	0.126219	0.000204827	0.347452	0.030473	0.002893	6.4506e-26	519274	0.0256255	0.0247555	0.3006	115803	FALSE	FALSE	NA	NA	NA	TRUE	TRUE	TRUE
rs2046934	3	151057642	A	G	MED12L	None	None	0.82324	6.55171e-05	0.111125	0.015004	0.002487	1.66001e-09	519288	-0.0311811	0.0217669	0.152	115803	FALSE	FALSE	NA	NA	NA	TRUE	TRUE	TRUE
rs10049210	3	156797373	C	T	None	LEKR1	LINC00880	0.403384	0.00011325	0.19205	0.015339	0.001971	7.5405e-15	519166	0.0178585	0.0172129	0.2995	115803	FALSE	FALSE	NA	NA	NA	TRUE	TRUE	TRUE
rs11716015	3	169320058	T	C	MECOM	None	None	0.635724	7.64897e-05	0.129388	-0.012851	0.001992	1.16001e-10	517889	0.0564748	0.0173847	0.00116001	115803	FALSE	FALSE	NA	NA	NA	TRUE	TRUE	TRUE
rs3749440	3	183702089	G	A	ABCC5	None	None	0.372369	0.000140899	0.238353	0.017362	0.001984	2.19989e-18	517883	-0.0146915	0.0168514	0.3833	115803	FALSE	FALSE	NA	NA	NA	TRUE	TRUE	TRUE
rs56174170	3	184091881	C	T	EIF2B5	None	None	0.139347	6.79075e-05	0.115179	0.016826	0.002805	2.04e-09	519283	-0.0149871	0.0356737	0.674401	115803	FALSE	FALSE	NA	NA	NA	TRUE	TRUE	TRUE
rs59519784	3	186202997	A	G	RP11-48F14.1	None	None	0.410141	6.67675e-05	0.113244	0.011747	0.001953	1.84999e-09	519275	0.0298408	0.0167106	0.0741396	115803	FALSE	FALSE	NA	NA	NA	TRUE	TRUE	TRUE
rs789858	3	194405966	T	C	None	LSG1	FAM43A	0.403723	9.40163e-05	0.159467	0.013974	0.001961	1.07004e-12	519284	0.0325232	0.016676	0.0511399	115803	FALSE	FALSE	NA	NA	NA	TRUE	TRUE	TRUE
rs35734242	4	706700	C	T	PCGF3	None	None	0.427831	0.000268443	0.416427	0.023416	0.002022	5.42001e-31	474868	-0.00747201	0.0203583	0.7136	115803	FALSE	FALSE	NA	NA	NA	TRUE	TRUE	TRUE
rs6855981	4	3148276	A	G	HTT	None	None	0.372933	0.000125304	0.21197	-0.016368	0.001987	1.85012e-16	517885	-0.0339705	0.0168656	0.0439896	115803	FALSE	FALSE	NA	NA	NA	TRUE	TRUE	TRUE
rs6831590	4	6943776	T	G	TBC1D14	None	None	0.367295	0.000193081	0.327529	-0.020382	0.001987	1.15001e-24	519283	0.0459392	0.0168831	0.00650804	115803	FALSE	FALSE	NA	NA	NA	TRUE	TRUE	TRUE
rs28530750	4	36312542	A	G	DTHD1	None	None	0.043105	0.000259441	0.439332	0.05608	0.004812	2.35993e-31	518347	0.0828383	0.0444476	0.0623606	115803	FALSE	FALSE	NA	NA	NA	TRUE	TRUE	TRUE
rs7658676	4	39603132	T	C	SMIM14	None	None	0.353026	5.65053e-05	0.0953812	0.011122	0.002017	3.57998e-08	516807	-0.018331	0.0176866	0.3	115803	FALSE	FALSE	NA	NA	NA	TRUE	TRUE	TRUE
rs10012827	4	41543318	T	C	LIMCH1	None	None	0.124277	5.76682e-05	0.0976071	0.016277	0.002957	3.80996e-08	518202	-0.0131136	0.0262814	0.6178	115803	FALSE	FALSE	NA	NA	NA	TRUE	TRUE	TRUE
rs723585	4	55503194	G	A	None	AC006552.1	KIT	0.483522	0.000247996	0.420709	-0.022283	0.001915	2.9703e-31	519286	-0.0148091	0.0163648	0.3655	115803	FALSE	FALSE	NA	NA	NA	TRUE	TRUE	TRUE
rs16850073	4	74703999	T	C	CXCL6	None	None	0.374485	0.00126943	2.1499	0.052054	0.001999	2.11836e-149	517888	-0.00300451	0.0200361	0.8808	115803	FALSE	FALSE	NA	NA	NA	TRUE	TRUE	TRUE
rs1371794	4	74948054	C	A	None	PPBPP2	RP11-629B11.4	0.622286	0.00247297	4.20458	-0.07253	0.00198	1e-200	519286	-0.00458945	0.0168954	0.785899	115803	FALSE	FALSE	NA	NA	NA	TRUE	TRUE	TRUE
rs7679673	4	106061534	A	C	AC004069.2	None	None	0.379766	0.000267381	0.45238	-0.023824	0.001977	2.14981e-33	517887	-0.0721407	0.0168628	1.88499e-05	115803	FALSE	FALSE	NA	NA	NA	TRUE	TRUE	TRUE
rs2522440	4	108644404	C	T	None	PAPSS1	SGMS2	0.911887	5.7555e-05	0.0976198	0.018925	0.003409	2.90001e-08	519288	0.0376811	0.0289854	0.1936	115803	FALSE	FALSE	NA	NA	NA	TRUE	TRUE	TRUE
rs2290846	4	151199080	A	G	LRBA	None	None	0.284312	0.000143896	0.243426	0.018804	0.002127	9.91973e-19	517885	0.00732678	0.0183259	0.6893	115803	FALSE	FALSE	NA	NA	NA	TRUE	TRUE	TRUE
rs6817881	4	152223904	T	C	SH3D19	None	None	0.499266	0.000102273	0.17316	0.014302	0.001931	1.3499e-13	518344	0.023371	0.0165736	0.1585	115803	FALSE	FALSE	NA	NA	NA	TRUE	TRUE	TRUE
rs4535497	5	1107428	A	C	SLC12A7	None	None	0.569887	0.000101457	0.156734	-0.014386	0.002038	1.74985e-12	472977	0.058583	0.017727	0.000950692	115803	FALSE	FALSE	NA	NA	NA	TRUE	TRUE	TRUE
rs7705526	5	1285974	A	C	TERT	None	None	0.327035	0.00049628	0.76366	0.033578	0.002174	9.18967e-54	470937	0.0880109	0.0263259	0.0008284	115803	FALSE	FALSE	NA	NA	NA	TRUE	TRUE	TRUE
rs464609	5	34654477	A	G	None	CTD-2024P10.2	RAI14	0.544404	5.66132e-05	0.0957628	0.010683	0.001927	3.02002e-08	517885	-0.0142003	0.0164672	0.3885	115803	FALSE	FALSE	NA	NA	NA	TRUE	TRUE	TRUE
rs62360185	5	57274612	G	A	None	RP11-478P10.1	snoU13	0.190708	7.84986e-05	0.133145	-0.015947	0.002452	8.05008e-11	519288	0.0343844	0.0217619	0.1141	115803	FALSE	FALSE	NA	NA	NA	TRUE	TRUE	TRUE
rs12658947	5	57552464	G	A	None	PGAM1P1	PLK2	0.256773	6.48022e-05	0.109912	0.01303	0.002195	3.01002e-09	519284	0.0128175	0.0188272	0.496	115803	FALSE	FALSE	NA	NA	NA	TRUE	TRUE	TRUE
rs6877725	5	68610623	C	T	CCDC125	None	None	0.444789	0.000310594	0.525971	-0.025077	0.001941	3.97009e-38	518337	0.00040008	0.0170689	0.9813	115803	FALSE	FALSE	NA	NA	NA	TRUE	TRUE	TRUE
rs6859727	5	71742622	C	T	ZNF366	None	None	0.878025	0.000348907	0.591958	-0.04036	0.002931	4.29042e-43	519287	-0.00390762	0.0238952	0.8701	115803	FALSE	FALSE	NA	NA	NA	TRUE	TRUE	TRUE
rs62375385	5	86268229	C	T	RP11-72L22.1	None	None	0.193932	6.28908e-05	0.10667	0.014183	0.00243	5.45997e-09	519285	-0.018164	0.020975	0.3865	115803	FALSE	FALSE	NA	NA	NA	TRUE	TRUE	TRUE
rs2432142	5	96275201	A	G	LNPEP	None	None	0.435047	0.000109278	0.185349	0.01491	0.001945	1.89017e-14	519264	-0.0386436	0.0164589	0.0188799	115803	FALSE	FALSE	NA	NA	NA	TRUE	TRUE	TRUE
rs1445171	5	100046075	C	T	None	CTC-293G12.1	RN7SKP62	0.516908	0.0001023	0.172507	0.014312	0.001927	1.15001e-13	516259	-0.0179381	0.0162893	0.2708	115803	FALSE	FALSE	NA	NA	NA	TRUE	TRUE	TRUE
rs6878780	5	122093740	C	T	None	RP11-166A12.1	SNX2	0.426457	8.71312e-05	0.147782	0.013346	0.001938	6.01035e-12	519264	0.00420884	0.0164366	0.7979	115803	FALSE	FALSE	NA	NA	NA	TRUE	TRUE	TRUE
rs2522051	5	131797578	C	T	C5orf56	None	None	0.454362	0.000285601	0.482205	0.024	0.00193	1.88018e-35	516807	0.0179381	0.0163131	0.2715	115803	FALSE	FALSE	NA	NA	NA	TRUE	TRUE	TRUE
rs2082382	5	148200553	A	G	None	HTR4	ADRB2	0.552392	0.000429618	0.728952	-0.029475	0.001942	5.39014e-52	519287	-0.0226547	0.0163822	0.1667	115803	FALSE	FALSE	NA	NA	NA	TRUE	TRUE	TRUE
rs172240	5	156166739	A	G	SGCD	None	None	0.850405	0.0001063	0.180306	-0.02044	0.002698	3.71022e-14	519287	-0.0208151	0.0228727	0.3628	115803	FALSE	FALSE	NA	NA	NA	TRUE	TRUE	TRUE
rs9885207	5	173075213	C	T	CTB-43E15.1	None	None	0.415999	0.000127312	0.215949	0.016187	0.001953	1.22011e-16	519285	0.00863719	0.0167409	0.6059	115803	FALSE	FALSE	NA	NA	NA	TRUE	TRUE	TRUE
rs2561758	5	173205282	G	A	None	CTB-43E15.3	CTB-43E15.4	0.72298	0.000463347	0.784784	-0.034011	0.002173	3.4898e-55	518348	0.0516432	0.0185126	0.00527704	115803	FALSE	FALSE	NA	NA	NA	TRUE	TRUE	TRUE
rs13190036	5	176737720	G	A	MXD3	None	None	0.891442	9.20232e-05	0.156087	-0.021805	0.003135	3.62994e-12	519287	0.0957646	0.0264537	0.000294503	115803	FALSE	FALSE	NA	NA	NA	TRUE	TRUE	TRUE
rs12203592	6	396321	T	C	IRF4	None	None	0.214291	6.21463e-05	0.104548	0.013585	0.002405	1.66001e-08	515057	-0.00399202	0.0663177	0.952	115803	FALSE	FALSE	NA	NA	NA	TRUE	TRUE	TRUE
rs6936191	6	7201660	C	T	RREB1	None	None	0.608046	0.000155949	0.264054	0.018088	0.001988	9.86961e-20	518347	-0.0153167	0.0194925	0.432	115803	FALSE	FALSE	NA	NA	NA	TRUE	TRUE	TRUE
rs6915310	6	16758002	T	C	ATXN1	None	None	0.173979	0.000300086	0.506314	-0.032312	0.00256	1.71002e-36	516445	-0.018331	0.0214374	0.3925	115803	FALSE	FALSE	NA	NA	NA	TRUE	TRUE	TRUE
rs11753041	6	20735494	C	T	None	RP1-135L22.1	RP11-204E9.1	0.395413	6.004e-05	0.101834	0.011206	0.001968	1.26999e-08	519283	0.0332413	0.0166076	0.0453304	115803	FALSE	FALSE	NA	NA	NA	TRUE	TRUE	TRUE
rs4712614	6	21382765	G	T	DOK2	None	None	0.620331	0.000185788	0.315147	-0.01986	0.001977	1.03992e-23	519270	-0.0226417	0.0167672	0.1769	115803	FALSE	FALSE	NA	NA	NA	TRUE	TRUE	TRUE
rs58005484	6	29822432	T	C	None	MICF	HCG4P7	0.143931	0.000264214	0.447289	0.032744	0.002734	5.14044e-33	518198	0.0154183	0.0220096	0.4836	115803	FALSE	FALSE	NA	NA	NA	TRUE	TRUE	TRUE
rs10948036	6	42510305	A	C	None	snoU13	UBR2	0.210175	0.0002926	0.495024	0.029687	0.002362	3.4898e-36	517849	0.0159262	0.0199201	0.424	115803	FALSE	FALSE	NA	NA	NA	TRUE	TRUE	TRUE
rs68016381	6	43761645	T	C	None	VEGFA	RP11-344J7.2	0.051299	0.000111087	0.188425	-0.033783	0.00442	2.22998e-14	519284	-0.0786263	0.0688853	0.2537	115803	FALSE	FALSE	NA	NA	NA	TRUE	TRUE	TRUE
rs68137036	6	43820215	G	A	None	RP11-344J7.2	RP5-1120P11.1	0.285148	6.94072e-05	0.11751	-0.013048	0.002135	1.02e-09	518344	0.025523	0.0181649	0.16	115803	FALSE	FALSE	NA	NA	NA	TRUE	TRUE	TRUE
rs12189880	6	52366206	T	C	EFHC1	None	None	0.240741	9.42538e-05	0.15987	-0.016057	0.002269	1.53993e-12	519285	0.0249076	0.0190093	0.1901	115803	FALSE	FALSE	NA	NA	NA	TRUE	TRUE	TRUE
rs915125	6	82463376	T	C	None	FAM46A	SNORA70	0.281985	0.00012599	0.213132	-0.017639	0.002142	1.91999e-16	517887	0.0359381	0.0177124	0.04246	115803	FALSE	FALSE	NA	NA	NA	TRUE	TRUE	TRUE
rs207253	6	90808423	A	G	BACH2	None	None	0.407863	7.37313e-05	0.124832	-0.012355	0.002018	9.41998e-10	518345	0.0772051	0.020028	0.0001158	115803	FALSE	FALSE	NA	NA	NA	TRUE	TRUE	TRUE
rs6927569	6	109621494	C	T	CCDC162P	None	None	0.523171	0.00033422	0.567028	0.025882	0.001921	2.39994e-41	519285	0.00350614	0.016608	0.8328	115803	FALSE	FALSE	NA	NA	NA	TRUE	TRUE	TRUE
rs62429983	6	121862273	A	G	None	RP1-172I22.1	RNU4-76P	0.144922	6.66751e-05	0.113089	0.016402	0.002723	1.76999e-09	519285	-0.038355	0.0231542	0.0976203	115803	FALSE	FALSE	NA	NA	NA	TRUE	TRUE	TRUE
rs1490384	6	126851160	T	C	None	MIR588	RNU6-200P	0.501387	0.000107369	0.182117	-0.014654	0.001917	2.18978e-14	519281	-0.020611	0.0163662	0.2079	115803	FALSE	FALSE	NA	NA	NA	TRUE	TRUE	TRUE
rs9402685	6	135419688	C	T	HBS1L	None	None	0.256024	0.0004364	0.74046	-0.033846	0.002214	1.05003e-52	519285	-0.0752002	0.018978	7.41703e-05	115803	FALSE	FALSE	NA	NA	NA	TRUE	TRUE	TRUE
rs6924387	6	137082948	G	A	MAP3K5	None	None	0.412169	0.000144508	0.245122	0.017269	0.001967	1.72982e-18	519284	0.0271287	0.0165465	0.1011	115803	FALSE	FALSE	NA	NA	NA	TRUE	TRUE	TRUE
rs72978754	6	138053203	C	T	RP11-356I2.1	None	None	0.065785	8.05596e-05	0.136641	-0.025601	0.003899	5.38022e-11	519285	0.0634442	0.0310418	0.0409704	115803	FALSE	FALSE	NA	NA	NA	TRUE	TRUE	TRUE
rs9390461	6	147701217	G	A	STXBP5	None	None	0.538879	0.000156314	0.265151	0.017735	0.001926	3.4898e-20	519285	-0.0270629	0.0163398	0.0976697	115803	FALSE	FALSE	NA	NA	NA	TRUE	TRUE	TRUE
rs10945542	6	158752931	T	C	TULP4	None	None	0.521167	7.17871e-05	0.121748	0.011993	0.001925	4.82003e-10	519235	-0.0009995	0.0185372	0.957	115803	FALSE	FALSE	NA	NA	NA	TRUE	TRUE	TRUE
rs7777484	7	2814271	G	A	AMZ1	None	None	0.420278	6.64885e-05	0.112569	0.011681	0.001945	1.96002e-09	518348	0.0247026	0.0165017	0.1344	115803	FALSE	FALSE	NA	NA	NA	TRUE	TRUE	TRUE
rs73049276	7	8022016	A	G	GLCCI1	None	None	0.058516	0.000172175	0.291533	-0.03953	0.004095	5.12979e-22	518347	-0.0953102	0.0364198	0.00887095	115803	FALSE	FALSE	NA	NA	NA	TRUE	TRUE	TRUE
rs12530608	7	18023617	G	A	None	RNMTL1P2	AC080080.1	0.146298	6.53284e-05	0.110275	-0.016172	0.002739	3.63003e-09	516802	0.0256255	0.0240228	0.2861	115803	FALSE	FALSE	NA	NA	NA	TRUE	TRUE	TRUE
rs7776857	7	22754768	T	G	TNFRSF10C	None	None	0.657131	9.91444e-05	0.168166	-0.014833	0.002034	3.16009e-13	519283	-0.0345914	0.0173865	0.0466402	115803	FALSE	FALSE	NA	NA	NA	TRUE	TRUE	TRUE
rs56388170	7	28724374	T	G	CREB5	None	None	0.293956	0.00203622	3.45325	0.070039	0.002132	1e-200	518201	-0.0343048	0.0195352	0.0790806	115803	FALSE	FALSE	NA	NA	NA	TRUE	TRUE	TRUE
rs2710804	7	36084529	C	T	AC083864.3	None	None	0.376402	0.000181763	0.307495	0.019677	0.001984	3.76011e-23	517886	0.0143018	0.016729	0.3926	115803	FALSE	FALSE	NA	NA	NA	TRUE	TRUE	TRUE
rs3735485	7	45009341	G	A	MYO1G	None	None	0.844938	0.000227774	0.386053	0.029483	0.002681	4.19952e-28	518828	0.0164637	0.0237895	0.4889	115803	FALSE	FALSE	NA	NA	NA	TRUE	TRUE	TRUE
rs10252457	7	47337530	G	A	TNS3	None	None	0.425632	9.36405e-05	0.158819	-0.013839	0.001962	1.82012e-12	519248	0.00591747	0.0173261	0.7327	115803	FALSE	FALSE	NA	NA	NA	TRUE	TRUE	TRUE
rs981132	7	50281539	G	T	None	AC020743.3	AC020743.4	0.678258	0.000195215	0.330258	0.021149	0.002054	7.87952e-25	517887	-0.0172479	0.0177502	0.3312	115803	FALSE	FALSE	NA	NA	NA	TRUE	TRUE	TRUE
rs17139597	7	64731746	G	T	None	AC092685.1	SNORA63	0.039897	8.89111e-05	0.1504	-0.034067	0.004886	3.22998e-12	517885	0.0569937	0.0491274	0.246	115803	FALSE	FALSE	NA	NA	NA	TRUE	TRUE	TRUE
rs778732	7	65822360	T	C	TPST1	None	None	0.107318	0.000138109	0.233148	0.026848	0.003111	6.5298e-18	516807	-0.0114344	0.0265072	0.666201	115803	FALSE	FALSE	NA	NA	NA	TRUE	TRUE	TRUE
rs33951980	7	73029437	T	C	MLXIPL	None	None	0.12936	0.000171924	0.291631	-0.027627	0.00287	6.62979e-22	519280	0.0219389	0.0298262	0.462	115803	FALSE	FALSE	NA	NA	NA	TRUE	TRUE	TRUE
rs76873475	7	75843062	A	C	None	AC005077.5	SRRM3	0.155842	6.01429e-05	0.102008	-0.015119	0.002649	1.17999e-08	519283	-0.0413339	0.0223515	0.0644199	115803	FALSE	FALSE	TRUE	rs76873475	rs11489553	TRUE	TRUE	TRUE
rs4729046	7	92223957	C	T	None	FAM133B	CDK6	0.92416	0.000256445	0.435047	-0.042772	0.003637	6.84069e-32	519288	0.0371031	0.0332798	0.2649	115803	FALSE	FALSE	NA	NA	NA	TRUE	TRUE	TRUE
rs3731332	7	92300568	T	C	CDK6	None	None	0.022894	0.000639986	1.08415	-0.119602	0.006536	9.68947e-75	518348	0.0467772	0.098192	0.6338	115803	FALSE	FALSE	NA	NA	NA	TRUE	TRUE	TRUE
rs2301557	7	92300863	T	C	CDK6	None	None	0.018212	0.000565791	0.960134	-0.125784	0.007198	2.52988e-68	519288	-0.0415257	0.0562661	0.4605	115803	FALSE	FALSE	NA	NA	NA	TRUE	TRUE	TRUE
rs4727392	7	97977670	G	A	BAIAP2L1	None	None	0.736446	0.000120628	0.204608	-0.017628	0.002176	5.64937e-16	519280	0.00652122	0.0184885	0.724299	115803	FALSE	FALSE	NA	NA	NA	TRUE	TRUE	TRUE
rs342242	7	106338989	C	T	CTB-111H14.1	None	None	0.453135	0.000123223	0.209012	-0.015768	0.001933	3.61993e-16	519285	0.00319489	0.0164495	0.846	115803	FALSE	FALSE	NA	NA	NA	TRUE	TRUE	TRUE
rs35759345	7	116388021	T	C	MET	None	None	0.449913	7.86708e-05	0.133437	0.012607	0.001926	6.19013e-11	519287	0.0246926	0.0165373	0.1354	115803	FALSE	FALSE	NA	NA	NA	TRUE	TRUE	TRUE
rs9656395	7	130575884	G	A	MIR29A	None	None	0.095253	8.98827e-05	0.152455	-0.022836	0.003291	4.08037e-12	519284	-0.0465973	0.0289755	0.1078	115803	FALSE	FALSE	NA	NA	NA	TRUE	TRUE	TRUE
rs7803075	7	130742066	G	A	LINC-PINT	None	None	0.73519	0.000144556	0.244032	-0.019268	0.002201	2.18978e-18	516804	-0.0180364	0.020267	0.3735	115803	FALSE	FALSE	NA	NA	NA	TRUE	TRUE	TRUE
rs3735311	7	148877737	C	T	ZNF398	None	None	0.648694	0.00017388	0.294419	-0.019532	0.002011	2.81968e-22	518347	0.00893984	0.0169918	0.5988	115803	FALSE	FALSE	NA	NA	NA	TRUE	TRUE	TRUE
rs6998846	8	9193341	A	G	RP11-115J16.1	None	None	0.782787	8.044e-05	0.136154	0.01538	0.002334	4.54046e-11	518207	0.0281987	0.0199635	0.1578	115803	FALSE	FALSE	NA	NA	NA	TRUE	TRUE	TRUE
rs34215892	8	21767240	A	G	None	CDKN2B-AS1	RP11-408N14.1	0.028499	8.04864e-05	0.136395	0.038125	0.006009	2.30001e-10	518823	0.00380724	0.116815	0.974	115803	FALSE	FALSE	NA	NA	NA	TRUE	TRUE	TRUE
rs12550612	8	22966769	A	G	RP11-507M3.1	None	None	0.821991	0.000278299	0.470856	-0.030838	0.002548	1.08993e-33	517887	0.0224462	0.021143	0.2884	115803	FALSE	FALSE	NA	NA	NA	TRUE	TRUE	TRUE
rs6468341	8	30279355	C	T	RBPMS	None	None	0.742846	0.000137529	0.233281	0.018973	0.002201	7.10068e-18	519283	0.036139	0.019196	0.0597503	115803	FALSE	FALSE	NA	NA	NA	TRUE	TRUE	TRUE
rs2923416	8	42457038	G	A	None	RP11-503E24.3	CHRNB3	0.609864	6.02474e-05	0.0936252	0.011252	0.002051	4.20998e-08	475806	0.00159872	0.0173068	0.9264	115803	FALSE	FALSE	NA	NA	NA	TRUE	TRUE	TRUE
rs28571765	8	55449281	C	T	None	RP11-53M11.2	RP11-53M11.3	0.206001	0.000163628	0.277557	-0.022365	0.002368	3.80014e-21	519281	0.00230265	0.020788	0.9118	115803	FALSE	FALSE	NA	NA	NA	TRUE	TRUE	TRUE
rs7816785	8	56797418	T	C	LYN	None	None	0.605849	0.000215074	0.364847	-0.021221	0.001967	4.31023e-27	519286	0.0138043	0.0167585	0.4101	115803	FALSE	FALSE	NA	NA	NA	TRUE	TRUE	TRUE
rs609264	8	61548546	G	T	RP11-91I20.3	None	None	0.528467	7.93489e-05	0.134307	0.012618	0.001939	7.93049e-11	518205	-0.0037928	0.0182426	0.8353	115803	FALSE	FALSE	NA	NA	NA	TRUE	TRUE	TRUE
rs4276676	8	68795618	C	T	None	NDUFS5P6	PREX2	0.470378	0.000161521	0.273985	-0.018005	0.00193	1.16011e-20	519285	-0.00410843	0.0167113	0.8058	115803	FALSE	FALSE	NA	NA	NA	TRUE	TRUE	TRUE
rs16939607	8	79013333	A	G	None	RP11-38H17.1	RP11-91P17.1	0.146029	0.000201816	0.341427	-0.028446	0.002728	1.99022e-25	517886	-0.0202927	0.0234332	0.3865	115803	FALSE	FALSE	NA	NA	NA	TRUE	TRUE	TRUE
rs7815046	8	87054885	C	A	ATP6V0D2	None	None	0.303314	7.30043e-05	0.123825	-0.013143	0.002108	4.64997e-10	519284	-0.0071742	0.0179687	0.6897	115803	FALSE	FALSE	NA	NA	NA	TRUE	TRUE	TRUE
rs73271394	8	100853860	C	T	VPS13B	None	None	0.045484	5.64615e-05	0.0957648	0.0255	0.004616	3.39e-08	519287	0.00702462	0.0400883	0.8609	115803	FALSE	FALSE	NA	NA	NA	TRUE	TRUE	TRUE
rs11993347	8	103919090	C	T	KB-1507C5.2	None	None	0.230055	0.000164962	0.278698	-0.021579	0.002282	3.3597e-21	517198	0.0156214	0.0192096	0.4161	115803	FALSE	FALSE	NA	NA	NA	TRUE	TRUE	TRUE
rs4734879	8	106583124	G	A	ZFPM2	None	None	0.276452	0.000182182	0.308207	-0.02134	0.002144	2.63027e-23	517889	0.00934352	0.0189844	0.6226	115803	FALSE	FALSE	NA	NA	NA	TRUE	TRUE	TRUE
rs12541521	8	129986235	G	A	None	AC068570.1	LINC00977	0.450195	8.0336e-05	0.136261	0.012739	0.001935	4.7698e-11	519285	0.0351092	0.0165927	0.0343503	115803	FALSE	FALSE	NA	NA	NA	TRUE	TRUE	TRUE
rs55964818	8	130605871	C	T	CCDC26	None	None	0.567723	0.000652579	1.1075	-0.036463	0.001948	3.94003e-78	519282	0.0262413	0.0164563	0.1108	115803	FALSE	FALSE	NA	NA	NA	TRUE	TRUE	TRUE
rs7005996	8	142241681	T	C	SLC45A4	None	None	0.905961	8.93315e-05	0.138826	0.022897	0.00345	3.32966e-11	475806	-0.0398849	0.0289915	0.1689	115803	FALSE	FALSE	NA	NA	NA	TRUE	TRUE	TRUE
rs6985508	8	142337734	A	G	None	RP11-10J21.6	CTD-3064M3.1	0.357978	0.00034449	0.533918	-0.027376	0.002089	3.3597e-39	474407	-0.0187236	0.0168294	0.2659	115803	FALSE	FALSE	NA	NA	NA	TRUE	TRUE	TRUE
rs13291664	9	282738	G	A	DOCK8	None	None	0.187987	0.000262344	0.445049	0.029314	0.002462	1.18987e-32	519280	0.00110061	0.0212534	0.9587	115803	FALSE	FALSE	NA	NA	NA	TRUE	TRUE	TRUE
rs6476883	9	4654774	A	G	SPATA6L	None	None	0.438614	9.6647e-05	0.16393	-0.014009	0.001937	4.96021e-13	519286	-0.0471964	0.0180227	0.00882592	115803	FALSE	FALSE	NA	NA	NA	TRUE	TRUE	TRUE
rs409801	9	4744743	C	T	None	AK3	RP11-307I14.4	0.502787	0.000222366	0.375749	0.021089	0.001929	8.59014e-28	517264	-0.00803217	0.0169756	0.636099	115803	FALSE	FALSE	NA	NA	NA	TRUE	TRUE	TRUE
rs10811668	9	22164991	A	C	CELA3A	None	None	0.208459	6.01885e-05	0.101807	-0.013505	0.002386	1.55998e-08	517867	-0.00329457	0.0199603	0.8689	115803	FALSE	FALSE	NA	NA	NA	TRUE	TRUE	TRUE
rs3739873	9	34978431	A	G	KIAA1045	None	None	0.22025	6.61538e-05	0.111903	-0.013878	0.002347	3.45001e-09	517888	-0.0200967	0.019865	0.3117	115803	FALSE	FALSE	NA	NA	NA	TRUE	TRUE	TRUE
rs796007	9	86577541	A	G	None	C9orf64	HNRNPK	0.252821	0.000161417	0.273806	-0.02067	0.002211	9.41022e-21	519281	0.0746158	0.0185294	5.65197e-05	115803	FALSE	FALSE	NA	NA	NA	TRUE	TRUE	TRUE
rs10992394	9	95433830	A	G	None	IPPK	RP11-476B13.2	0.230846	6.85126e-05	0.116205	0.01389	0.002279	1.13999e-09	519282	0.0212236	0.019414	0.2743	115803	FALSE	FALSE	NA	NA	NA	TRUE	TRUE	TRUE
rs10760690	9	102281113	T	G	None	NAMA	RP11-547C13.1	0.374011	6.16468e-05	0.104371	0.011474	0.002038	1.84999e-08	518348	-0.0152826	0.0168881	0.3655	115803	FALSE	FALSE	NA	NA	NA	TRUE	TRUE	TRUE
rs1411424	9	113892963	A	G	None	RNY4P18	RP11-202G18.1	0.523053	6.58468e-05	0.111383	-0.011488	0.001926	2.50998e-09	517885	-0.00964638	0.0162106	0.5518	115803	FALSE	FALSE	NA	NA	NA	TRUE	TRUE	TRUE
rs7866863	9	114657707	A	G	None	RNU6-1013P	UGCG	0.341388	7.69231e-05	0.13047	0.013079	0.002021	1e-10	519277	-0.0109399	0.0173064	0.5273	115803	FALSE	FALSE	NA	NA	NA	TRUE	TRUE	TRUE
rs12378064	9	127191540	T	C	None	PSMB7	GPR144	0.649709	8.54067e-05	0.144298	-0.013698	0.002041	1.99022e-11	517261	-0.00914166	0.0184627	0.6205	115803	FALSE	FALSE	NA	NA	NA	TRUE	TRUE	TRUE
rs2157770	9	136921464	G	A	BRD3	None	None	0.287199	0.000180387	0.280356	0.02099	0.002214	2.66993e-21	475803	0.0037928	0.0187742	0.8399	115803	FALSE	FALSE	NA	NA	NA	TRUE	TRUE	TRUE
rs4413892	9	139330158	A	G	INPP5E	None	None	0.277885	0.000454543	0.732981	0.033654	0.002228	1.65006e-51	493528	-0.0176434	0.0183157	0.3354	115803	FALSE	FALSE	NA	NA	NA	TRUE	TRUE	TRUE
rs9804265	10	25214050	C	A	PRTFDC1	None	None	0.366957	0.000744102	1.26294	-0.04002	0.001997	2.78997e-89	519285	-0.0198966	0.0170888	0.2443	115803	FALSE	FALSE	NA	NA	NA	TRUE	TRUE	TRUE
rs2807742	10	28781367	A	G	RP11-351M16.3	None	None	0.771408	0.000373729	0.632929	0.032553	0.002294	1.16011e-45	518339	0.0482186	0.0197021	0.01439	115803	FALSE	FALSE	NA	NA	NA	TRUE	TRUE	TRUE
rs1571956	10	30504708	A	G	None	KIAA1462	RNU6-598P	0.646094	8.60212e-05	0.145338	0.013715	0.002029	1.42988e-11	517267	-0.00783058	0.0171363	0.6477	115803	FALSE	FALSE	NA	NA	NA	TRUE	TRUE	TRUE
rs72790862	10	44880260	C	T	CXCL12	None	None	0.307083	0.000188229	0.319297	-0.021031	0.002085	6.70965e-24	519284	0.0149106	0.0179287	0.4056	115803	FALSE	FALSE	NA	NA	NA	TRUE	TRUE	TRUE
rs1885474	10	69566751	G	T	DNAJC12	None	None	0.103145	0.000102303	0.173521	-0.023515	0.003162	1.07994e-13	519272	0.0134097	0.0303587	0.658701	115803	FALSE	FALSE	NA	NA	NA	TRUE	TRUE	TRUE
rs3747869	10	73520632	C	A	CDH23	None	None	0.900896	0.000190459	0.295144	0.032659	0.003343	1.61994e-22	474409	-0.0152152	0.0265916	0.5672	115803	FALSE	FALSE	NA	NA	NA	TRUE	TRUE	TRUE
rs1412445	10	91002804	T	C	LIPA	None	None	0.338068	0.000198671	0.337017	0.021069	0.002026	2.63998e-25	519288	0.0387408	0.0173458	0.02552	115803	FALSE	FALSE	NA	NA	NA	TRUE	TRUE	TRUE
rs72825306	10	93748263	G	A	BTAF1	None	None	0.167458	6.34333e-05	0.107591	0.015083	0.002571	4.56005e-09	519287	0.0562858	0.0215177	0.00890205	115803	FALSE	FALSE	NA	NA	NA	TRUE	TRUE	TRUE
rs1977289	10	96301907	C	T	None	TBC1D12	HELLS	0.478516	0.000165805	0.28125	-0.018227	0.001918	2.13993e-21	519280	-0.00893984	0.016275	0.582801	115803	FALSE	FALSE	NA	NA	NA	TRUE	TRUE	TRUE
rs7917772	10	104487443	A	G	SFXN2	None	None	0.631343	0.000121382	0.205518	0.016148	0.001992	5.41003e-16	518346	0.0153167	0.0169116	0.3651	115803	FALSE	FALSE	NA	NA	NA	TRUE	TRUE	TRUE
rs180941	10	115720674	A	G	None	NHLRC2	ADRB1	0.625196	7.94217e-05	0.13443	-0.013018	0.002003	8.32914e-11	518205	0.00299551	0.0172451	0.8621	115803	FALSE	FALSE	NA	NA	NA	TRUE	TRUE	TRUE
rs3781454	10	126348565	A	G	FAM53B	None	None	0.677892	0.000256473	0.435093	0.024234	0.002094	6.26037e-31	519286	0.00019998	0.021562	0.9926	115803	FALSE	FALSE	NA	NA	NA	TRUE	TRUE	TRUE
rs9419387	10	133758358	A	G	PPP2R2D	None	None	0.405212	7.41409e-05	0.125414	-0.012402	0.001962	2.65999e-10	517886	0.0286053	0.0167681	0.0880197	115803	FALSE	FALSE	NA	NA	NA	TRUE	TRUE	TRUE
rs10833024	11	3010390	T	C	NAP1L4	None	None	0.310102	0.000114102	0.193539	0.01633	0.002081	4.51024e-15	519285	-0.0199987	0.0178218	0.2618	115803	FALSE	FALSE	NA	NA	NA	TRUE	TRUE	TRUE
rs4909932	11	10475967	G	A	AMPD3	None	None	0.597552	8.6685e-05	0.146328	0.013425	0.001963	8.35988e-12	516804	-0.0112632	0.0166794	0.499501	115803	FALSE	FALSE	NA	NA	NA	TRUE	TRUE	TRUE
rs2468832	11	18163882	A	C	None	LRRC25	AC008397.1	0.238866	8.39993e-05	0.142475	0.015199	0.002272	2.33024e-11	519284	-0.00561574	0.0200117	0.778999	115803	FALSE	FALSE	NA	NA	NA	TRUE	TRUE	TRUE
rs12802157	11	28060285	C	A	KIF18A	None	None	0.252333	5.97706e-05	0.101193	0.012586	0.002206	1.2e-08	518343	-0.00578324	0.0185642	0.7554	115803	FALSE	FALSE	NA	NA	NA	TRUE	TRUE	TRUE
rs58984522	11	43490624	C	T	TTC17	None	None	0.346098	5.50372e-05	0.093349	-0.011027	0.002017	4.70999e-08	519287	-0.0250828	0.0170433	0.1411	115803	FALSE	FALSE	NA	NA	NA	TRUE	TRUE	TRUE
rs636317	11	60019150	T	C	None	MS4A4E	MS4A4A	0.591234	9.87993e-05	0.167581	0.014297	0.00195	2.33991e-13	519286	0.0138043	0.016542	0.404	115803	FALSE	FALSE	NA	NA	NA	TRUE	TRUE	TRUE
rs2282611	11	76154846	G	T	RP11-111M22.3	None	None	0.319925	6.91167e-05	0.116914	-0.012603	0.002063	1.03001e-09	517886	0.0307232	0.01728	0.0754102	115803	FALSE	FALSE	NA	NA	NA	TRUE	TRUE	TRUE
rs10750623	11	101782811	A	G	ANGPTL5	None	None	0.457717	5.96857e-05	0.101233	-0.010965	0.001926	1.28e-08	519285	0.00793137	0.0163165	0.6269	115803	FALSE	FALSE	NA	NA	NA	TRUE	TRUE	TRUE
rs7934719	11	108341864	T	C	None	AP005718.1	KDELC2	0.413488	0.00015862	0.269057	0.018084	0.001959	2.81968e-20	519271	-0.034498	0.0166904	0.03874	115803	FALSE	FALSE	NA	NA	NA	TRUE	TRUE	TRUE
rs7940176	11	122544054	T	C	UBASH3B	None	None	0.123632	6.39355e-05	0.108149	-0.017177	0.002922	4.23e-09	517885	0.0494004	0.0248027	0.0464002	115803	FALSE	FALSE	NA	NA	NA	TRUE	TRUE	TRUE
rs8705	11	128328913	A	G	ETS1	None	None	0.31676	0.000145479	0.24551	-0.018333	0.002092	1.97015e-18	516637	-0.0494566	0.0177159	0.00524397	115803	FALSE	FALSE	NA	NA	NA	TRUE	TRUE	TRUE
rs7947419	11	134006964	T	C	JAM3	None	None	0.059601	5.65981e-05	0.0959845	0.02247	0.004063	3.27002e-08	519222	0.0184695	0.0328625	0.574101	115803	FALSE	FALSE	NA	NA	NA	TRUE	TRUE	TRUE
rs632887	12	3392351	G	A	TSPAN9	None	None	0.410714	9.87494e-05	0.167043	0.014283	0.002004	1.05999e-12	517882	-0.00571631	0.017089	0.737999	115803	FALSE	FALSE	NA	NA	NA	TRUE	TRUE	TRUE
rs10846411	12	8206167	G	A	FOXJ2	None	None	0.687379	0.000119273	0.201767	0.016659	0.002076	1.07994e-15	517886	0.0199987	0.0178629	0.2629	115803	FALSE	FALSE	NA	NA	NA	TRUE	TRUE	TRUE
rs28588142	12	10097609	T	C	None	AC091814.2	AC091814.3	0.188391	7.08194e-05	0.119902	0.015218	0.002462	6.59994e-10	518349	0.0319036	0.0228745	0.1631	115803	FALSE	FALSE	NA	NA	NA	TRUE	TRUE	TRUE
rs7969023	12	26803949	C	T	ITPR2	None	None	0.405651	6.25454e-05	0.106084	-0.011389	0.001959	6.23003e-09	519284	0.00762903	0.0166445	0.6467	115803	FALSE	FALSE	NA	NA	NA	TRUE	TRUE	TRUE
rs3861100	12	50599219	G	A	LIMA1	None	None	0.347896	0.000148219	0.251416	0.018074	0.002017	3.43005e-19	519281	-0.0304592	0.0171942	0.0764804	115803	FALSE	FALSE	NA	NA	NA	TRUE	TRUE	TRUE
rs706809	12	52294257	C	T	None	ANKRD33	RP11-1100L3.4	0.777232	0.000146237	0.247607	0.02055	0.002355	2.77971e-18	518347	0.00631993	0.0219197	0.773101	115803	FALSE	FALSE	NA	NA	NA	TRUE	TRUE	TRUE
rs1245035	12	64976049	A	C	None	SNORD83	RP11-338E21.1	0.628096	0.000124278	0.209795	0.01631	0.001998	3.39e-16	516805	0.0343844	0.0175755	0.0504197	115803	FALSE	FALSE	NA	NA	NA	TRUE	TRUE	TRUE
rs1042725	12	66358347	T	C	HMGA2	None	None	0.494436	8.14625e-05	0.137798	0.012765	0.001924	3.32966e-11	517881	0.0010005	0.0156113	0.9489	115803	FALSE	FALSE	NA	NA	NA	TRUE	TRUE	TRUE
rs11104881	12	88843474	C	T	None	Y_RNA	KITLG	0.701718	0.000281726	0.47708	-0.025942	0.002106	7.83971e-35	518347	-0.00853633	0.0181324	0.637801	115803	FALSE	FALSE	NA	NA	NA	TRUE	TRUE	TRUE
rs11064881	12	120146925	A	G	CIT	None	None	0.073489	0.000158933	0.269595	-0.034163	0.003693	2.36974e-20	519285	-0.0304322	0.0333361	0.3613	115803	FALSE	FALSE	NA	NA	NA	TRUE	TRUE	TRUE
rs610578	12	121194565	G	A	RP11-173P15.7	None	None	0.662713	9.56196e-05	0.161745	-0.014625	0.002031	6.27047e-13	517872	0.0147076	0.0171348	0.3907	115803	FALSE	FALSE	NA	NA	NA	TRUE	TRUE	TRUE
rs61955089	12	123851372	C	T	None	hsa-mir-8072	SETD8	0.026928	0.000100093	0.169755	0.043703	0.005979	2.78997e-13	519225	-0.0291704	0.0573973	0.611299	115803	FALSE	FALSE	NA	NA	NA	TRUE	TRUE	TRUE
rs9508005	13	28789794	G	T	PAN3	None	None	0.09447	6.80195e-05	0.114646	-0.019939	0.00356	2.18002e-08	516030	-0.00558438	0.0800734	0.9444	115803	FALSE	FALSE	NA	NA	NA	TRUE	TRUE	TRUE
rs78738581	13	42868208	A	G	None	DGKH	AKAP11	0.231943	0.000161539	0.274015	0.021293	0.002282	1.13006e-20	519283	-0.0281937	0.0192968	0.144	115803	FALSE	FALSE	TRUE	rs78738581	rs17521426	TRUE	TRUE	TRUE
rs7987258	13	49611122	A	G	FNDC3A	None	None	0.661585	5.74811e-05	0.0972313	-0.01133	0.002036	2.66999e-08	517887	0.0374884	0.0187425	0.04548	115803	FALSE	FALSE	NA	NA	NA	TRUE	TRUE	TRUE
rs7322886	13	50179454	C	T	None	RCBTB1	RP11-432M24.4	0.623891	8.23172e-05	0.139622	0.013244	0.001987	2.71019e-11	519285	0.023371	0.0170038	0.1693	115803	FALSE	FALSE	NA	NA	NA	TRUE	TRUE	TRUE
rs9543219	13	73638478	T	C	KLF5	None	None	0.574059	8.03984e-05	0.136119	0.012822	0.00195	5.06058e-11	518342	-0.0101514	0.0170764	0.552199	115803	FALSE	FALSE	NA	NA	NA	TRUE	TRUE	TRUE
rs2260850	13	114185566	G	T	TMCO3	None	None	0.280458	0.000238716	0.37664	0.02432	0.002212	4.42996e-28	482991	0.0130852	0.0179576	0.4662	115803	FALSE	FALSE	NA	NA	NA	TRUE	TRUE	TRUE
rs2038700	14	25461989	C	T	STXBP6	None	None	0.394281	0.000534824	0.907545	0.033462	0.00197	1.24997e-64	519282	0.0119714	0.0167201	0.474	115803	FALSE	FALSE	NA	NA	NA	TRUE	TRUE	TRUE
rs72664840	14	35596323	T	C	KIAA0391	None	None	0.178952	0.000127832	0.216829	0.020857	0.002507	9.21086e-17	519279	0.00876151	0.0211439	0.6786	115803	FALSE	FALSE	NA	NA	NA	TRUE	TRUE	TRUE
rs72731564	14	69280158	T	C	None	ZFP36L1	RN7SL224P	0.187005	0.00012417	0.21062	0.020208	0.00247	2.94985e-16	519285	0.0901149	0.0207058	1.348e-05	115803	FALSE	FALSE	NA	NA	NA	TRUE	TRUE	TRUE
rs34765661	14	69852940	C	T	ERH	None	None	0.065332	0.00021259	0.359882	0.041722	0.003891	8.58025e-27	518206	-0.0168571	0.0324208	0.6031	115803	FALSE	FALSE	NA	NA	NA	TRUE	TRUE	TRUE
rs4903580	14	77850978	T	C	SAMD15	None	None	0.456084	0.000135386	0.229646	0.016519	0.001929	1.16011e-17	519283	0.00140098	0.0163944	0.9319	115803	FALSE	FALSE	NA	NA	NA	TRUE	TRUE	TRUE
rs2241621	14	81737076	C	A	STON2	None	None	0.588178	0.000108247	0.18273	-0.014948	0.001958	2.36974e-14	516805	-0.0113643	0.0165694	0.4928	115803	FALSE	FALSE	NA	NA	NA	TRUE	TRUE	TRUE
rs10498635	14	93103309	T	C	RIN3	None	None	0.183683	0.000273491	0.463558	-0.030199	0.002491	8.72971e-34	518825	-0.0575139	0.0218156	0.00837992	115803	FALSE	FALSE	NA	NA	NA	TRUE	TRUE	TRUE
rs2494747	14	105258437	T	G	AKT1	None	None	0.615478	7.96976e-05	0.123571	0.012976	0.002064	3.37e-10	474723	0.0104545	0.0196765	0.5952	115803	FALSE	FALSE	NA	NA	NA	TRUE	TRUE	TRUE
rs11625865	14	105644421	A	G	NUDT14	None	None	0.61034	0.000111112	0.171777	-0.015284	0.002061	1.26009e-13	473325	0.027988	0.0175713	0.1112	115803	FALSE	FALSE	NA	NA	NA	TRUE	TRUE	TRUE
rs4924450	15	40597229	A	G	PLCB2	None	None	0.70545	7.92694e-05	0.123188	0.013811	0.002198	3.40001e-10	475807	-0.00611868	0.0185489	0.7415	115803	FALSE	FALSE	NA	NA	NA	TRUE	TRUE	TRUE
rs72726027	15	42248826	C	T	EHD4	None	None	0.11173	0.000370744	0.627883	-0.043218	0.003051	1.71002e-45	518349	-0.0372866	0.0268866	0.1655	115803	FALSE	FALSE	NA	NA	NA	TRUE	TRUE	TRUE
rs12909505	15	51104350	C	T	None	RP11-507J18.1	AP4E1	0.428567	0.000224852	0.381434	-0.021426	0.001943	2.99985e-28	519283	0.0219389	0.0166228	0.1869	115803	FALSE	FALSE	NA	NA	NA	TRUE	TRUE	TRUE
rs780142	15	62797964	G	T	TLN2	None	None	0.274175	6.44879e-05	0.109151	0.012729	0.002159	3.83999e-09	518204	-0.0416557	0.0183161	0.0229499	115803	FALSE	FALSE	NA	NA	NA	TRUE	TRUE	TRUE
rs2062250	15	64672002	A	G	KIAA0101	None	None	0.938519	0.000254967	0.431372	0.047004	0.004075	9.62055e-31	517889	-0.0134906	0.0360058	0.7079	115803	FALSE	FALSE	NA	NA	NA	TRUE	TRUE	TRUE
rs8030089	15	75290377	T	C	SCAMP5	None	None	0.195361	0.000111947	0.189885	-0.01887	0.002426	7.78933e-15	519286	-0.0212721	0.0203509	0.2959	115803	FALSE	FALSE	NA	NA	NA	TRUE	TRUE	TRUE
rs4843073	15	86124419	T	C	AKAP13	None	None	0.644889	8.5526e-05	0.144801	0.013665	0.002007	1.00995e-11	518339	-0.0539283	0.0169154	0.00143199	115803	FALSE	FALSE	NA	NA	NA	TRUE	TRUE	TRUE
rs7183988	15	91428589	G	T	FES	None	None	0.526501	0.000144671	0.244888	-0.017034	0.001973	6.26037e-18	518205	-0.00040008	0.0183444	0.9826	115803	FALSE	FALSE	NA	NA	NA	TRUE	TRUE	TRUE
rs67175901	15	101748227	T	C	CHSY1	None	None	0.107472	0.000364068	0.598854	0.043563	0.003151	1.99022e-43	503462	0.0314018	0.0319377	0.3255	115803	FALSE	FALSE	NA	NA	NA	TRUE	TRUE	TRUE
rs2955958	15	101916347	A	G	PCSK6	None	None	0.315166	6.5085e-05	0.106994	0.012279	0.002139	9.67008e-09	503312	0.00672255	0.0181111	0.7105	115803	FALSE	FALSE	NA	NA	NA	TRUE	TRUE	TRUE
rs4984803	16	1349929	A	G	None	RP11-616M22.7	UBE2I	0.595619	0.000147913	0.228671	-0.017523	0.00205	1.33999e-17	473309	0.00230265	0.0169122	0.8917	115803	FALSE	FALSE	NA	NA	NA	TRUE	TRUE	TRUE
rs16958642	16	11864032	A	G	ZC3H7A	None	None	0.082607	7.53453e-05	0.127451	0.022296	0.00353	2.77e-10	517884	-0.0604364	0.0306214	0.0484195	115803	FALSE	FALSE	NA	NA	NA	TRUE	TRUE	TRUE
rs12923918	16	24844403	G	A	None	TNRC6A	SLC5A11	0.509359	5.50637e-05	0.0931414	-0.010496	0.001921	4.81005e-08	517884	-0.0215658	0.0163735	0.1878	115803	FALSE	FALSE	NA	NA	NA	TRUE	TRUE	TRUE
rs61739285	16	27480797	T	C	GTF3C1	None	None	0.03348	0.000104213	0.176288	-0.040128	0.005402	1.15001e-13	517886	0.0557241	0.0589357	0.3444	115803	FALSE	FALSE	NA	NA	NA	TRUE	TRUE	TRUE
rs1362623	16	49885785	T	C	ZNF423	None	None	0.207792	0.000109991	0.186565	0.018278	0.002376	1.49005e-14	519285	-0.0109399	0.0205735	0.5949	115803	FALSE	FALSE	NA	NA	NA	TRUE	TRUE	TRUE
rs11648664	16	53122486	A	G	CHD9	None	None	0.402087	9.66263e-05	0.163891	-0.014176	0.001963	5.43e-13	519273	0.0256677	0.0171684	0.1349	115803	FALSE	FALSE	NA	NA	NA	TRUE	TRUE	TRUE
rs75974417	16	57065199	T	C	NLRC5	None	None	0.211414	9.15941e-05	0.155357	-0.016574	0.002361	2.32006e-12	519280	-0.0028958	0.0206172	0.8883	115803	FALSE	FALSE	TRUE	rs75974417	rs72780004	TRUE	TRUE	TRUE
rs12927351	16	74596618	A	C	GLG1	None	None	0.198578	0.000148611	0.252084	0.021608	0.002406	2.83009e-19	519286	0.0297378	0.0214788	0.1662	115803	FALSE	FALSE	NA	NA	NA	TRUE	TRUE	TRUE
rs12930850	16	81602212	G	A	CMIP	None	None	0.537098	0.000179166	0.303921	0.018982	0.001938	1.29003e-22	519283	0.00631993	0.0162932	0.698101	115803	FALSE	FALSE	NA	NA	NA	TRUE	TRUE	TRUE
rs72832055	16	81869387	A	G	PLCG2	None	None	0.313384	6.56273e-05	0.111311	-0.012349	0.002082	3.09001e-09	519282	0.00329457	0.0183223	0.8573	115803	FALSE	FALSE	NA	NA	NA	TRUE	TRUE	TRUE
rs305082	16	85936978	C	T	IRF8	None	None	0.172255	0.000382687	0.649286	0.036633	0.002594	3.04018e-45	519284	0.015723	0.0211576	0.4574	115803	FALSE	FALSE	NA	NA	NA	TRUE	TRUE	TRUE
rs72803323	16	89373324	T	C	ANKRD11	None	None	0.039743	9.08429e-05	0.153667	0.034499	0.004957	3.55959e-12	517879	-0.118938	0.0613447	0.0525194	115803	FALSE	FALSE	NA	NA	NA	TRUE	TRUE	TRUE
rs9905106	17	1373518	C	T	MYO1C	None	None	0.733598	0.000202724	0.34317	0.022774	0.002227	1.61994e-24	518198	-0.0297378	0.0213116	0.1629	115803	FALSE	FALSE	NA	NA	NA	TRUE	TRUE	TRUE
rs16961474	17	17146619	A	G	None	AC055811.5	COPS3	0.136787	6.85294e-05	0.115921	-0.017035	0.002794	1.10999e-09	517886	0.074508	0.0235387	0.00154899	115803	FALSE	FALSE	NA	NA	NA	TRUE	TRUE	TRUE
rs55767800	17	17674967	C	T	RAI1	None	None	0.633688	6.08863e-05	0.0946182	-0.011452	0.002082	3.86999e-08	475807	-0.00934352	0.0168798	0.5799	115803	FALSE	FALSE	NA	NA	NA	TRUE	TRUE	TRUE
rs7214290	17	27611880	A	G	NUFIP2	None	None	0.172996	9.33481e-05	0.157905	0.018062	0.00254	1.20005e-12	517881	0.018979	0.0216687	0.3811	115803	FALSE	FALSE	NA	NA	NA	TRUE	TRUE	TRUE
rs11080133	17	29056519	A	G	SUZ12P	None	None	0.305941	6.08488e-05	0.102991	0.01197	0.002148	2.59e-08	518204	0.0838815	0.0278928	0.00263603	115803	FALSE	FALSE	NA	NA	NA	TRUE	TRUE	TRUE
rs7502100	17	36598626	C	T	ARHGAP23	None	None	0.365944	0.000162554	0.275735	0.018716	0.002036	4.07005e-20	519280	0.0123763	0.0175386	0.4804	115803	FALSE	FALSE	NA	NA	NA	TRUE	TRUE	TRUE
rs4794820	17	38089344	G	A	RP11-387H17.4	None	None	0.551375	0.00286413	4.86268	0.076088	0.001942	1e-200	518341	-0.0479305	0.0167358	0.00418398	115803	FALSE	FALSE	NA	NA	NA	TRUE	TRUE	TRUE
rs2314339	17	38253212	T	C	NR1D1	None	None	0.124538	0.000237982	0.402625	0.033036	0.002965	8.31955e-29	517884	0.103695	0.0240947	1.68e-05	115803	FALSE	FALSE	NA	NA	NA	TRUE	TRUE	TRUE
rs6503727	17	41312859	C	T	None	NBR2	RP11-242D8.1	0.660546	0.000158433	0.268747	0.018796	0.002032	2.39001e-20	519287	-0.0107577	0.0173912	0.5362	115803	FALSE	FALSE	NA	NA	NA	TRUE	TRUE	TRUE
rs8079215	17	44064851	T	C	MAPT	None	None	0.721802	5.90037e-05	0.0998069	0.012121	0.002178	2.67997e-08	517887	-0.0488752	0.0181833	0.00719002	115803	FALSE	FALSE	NA	NA	NA	TRUE	TRUE	TRUE
rs56378716	17	56356502	G	A	MPO	None	None	0.012681	0.00041823	0.708987	0.129237	0.008674	3.71963e-50	518824	-0.0654131	0.0692262	0.3447	115803	FALSE	FALSE	NA	NA	NA	TRUE	TRUE	TRUE
rs749780	17	72699384	A	C	RAB37	None	None	0.731874	0.000139808	0.236655	0.018874	0.002179	4.93969e-18	518203	-0.0146062	0.0188945	0.4395	115803	FALSE	FALSE	NA	NA	NA	TRUE	TRUE	TRUE
rs2001613	17	75383679	T	C	2022-09-09	None	None	0.472052	7.19187e-05	0.111509	0.012012	0.002004	2.12002e-09	474723	0.0200967	0.0167566	0.2304	115803	FALSE	FALSE	NA	NA	NA	TRUE	TRUE	TRUE
rs4468717	18	3457606	T	C	TGIF1	None	None	0.077663	8.93675e-05	0.151173	-0.024976	0.003608	4.58987e-12	517887	0.0497156	0.0673481	0.4604	115803	FALSE	FALSE	NA	NA	NA	TRUE	TRUE	TRUE
rs7235882	18	19684119	T	C	CDKAL1	None	None	0.093478	9.21669e-05	0.156047	0.02332	0.003325	2.39994e-12	518346	0.0241902	0.0319026	0.4483	115803	FALSE	FALSE	NA	NA	NA	TRUE	TRUE	TRUE
rs9965539	18	41973779	A	G	CTC-782O7.1	None	None	0.133702	0.000224157	0.38025	0.031107	0.002856	1.3499e-27	519277	0.00420884	0.0244091	0.8631	115803	FALSE	FALSE	NA	NA	NA	TRUE	TRUE	TRUE
rs11664534	18	43724520	T	C	None	HAUS1	C18orf25	0.524958	0.000127745	0.216281	-0.016004	0.00193	1.16011e-16	518320	0.00934352	0.0166552	0.5748	115803	FALSE	FALSE	NA	NA	NA	TRUE	TRUE	TRUE
rs17742008	18	48124763	A	C	MAPK4	None	None	0.212295	0.000106015	0.179821	-0.017804	0.002354	4.10015e-14	519283	-0.00369317	0.0195152	0.8499	115803	FALSE	FALSE	NA	NA	NA	TRUE	TRUE	TRUE
rs671835	18	51734729	G	A	MBD2	None	None	0.359974	0.000103857	0.176159	0.015013	0.002003	6.85962e-14	519282	-0.0254728	0.0169113	0.132	115803	FALSE	FALSE	NA	NA	NA	TRUE	TRUE	TRUE
rs763362	18	67531797	G	A	CD226	None	None	0.398747	0.000116167	0.197044	0.015565	0.001962	2.22998e-15	519288	0.054245	0.0168592	0.001293	115803	FALSE	FALSE	NA	NA	NA	TRUE	TRUE	TRUE
rs7237878	18	74249473	A	G	LINC00908	None	None	0.68994	5.99373e-05	0.101444	-0.011836	0.00209	1.52999e-08	518183	-0.00944446	0.0179509	0.5988	115803	FALSE	FALSE	NA	NA	NA	TRUE	TRUE	TRUE
rs930232	19	1036018	A	G	CNN2	None	None	0.460333	0.000224297	0.344777	0.021247	0.002045	2.91005e-25	470568	-0.123185	0.043256	0.004402	115803	FALSE	FALSE	NA	NA	NA	TRUE	TRUE	TRUE
rs28540102	19	4975763	C	T	KDM4B	None	None	0.658597	0.000131188	0.222511	0.01708	0.00205	8.50942e-17	519253	0.0337249	0.0177987	0.0581206	115803	FALSE	FALSE	NA	NA	NA	TRUE	TRUE	TRUE
rs7409459	19	7792199	T	C	None	FCER2	CLEC4G	0.29703	7.19173e-05	0.121725	0.013123	0.002231	4.15002e-09	518197	-0.0424901	0.0230008	0.0646994	115803	FALSE	FALSE	NA	NA	NA	TRUE	TRUE	TRUE
rs571497	19	7827830	A	G	None	RPL21P129	CLEC4M	0.154629	0.000376087	0.635039	-0.037928	0.002701	9.75888e-45	516807	0.00752827	0.0223288	0.736	115803	FALSE	FALSE	NA	NA	NA	TRUE	TRUE	TRUE
rs12460279	19	9411354	G	A	ZNF699	None	None	0.569495	6.20477e-05	0.10524	-0.011249	0.001936	6.42999e-09	519286	-0.000900405	0.0162088	0.9557	115803	FALSE	FALSE	NA	NA	NA	TRUE	TRUE	TRUE
rs6511703	19	10666450	C	T	KRI1	None	None	0.243985	0.000200038	0.338721	-0.023286	0.002278	1.65997e-24	518347	-0.036139	0.0195607	0.0646696	115803	FALSE	FALSE	NA	NA	NA	TRUE	TRUE	TRUE
rs1985157	19	18513594	C	T	PRODH	None	None	0.410403	0.000339748	0.525877	0.026496	0.002038	1.29003e-38	473787	-0.0143959	0.0176344	0.4143	115803	FALSE	FALSE	NA	NA	NA	TRUE	TRUE	TRUE
rs4805881	19	33896432	C	A	PEPD	None	None	0.665289	9.27991e-05	0.157403	-0.014435	0.002068	3.05e-12	519287	-0.0320068	0.0173854	0.0656206	115803	FALSE	FALSE	NA	NA	NA	TRUE	TRUE	TRUE
rs8112528	19	39977173	A	G	TIMM50	None	None	0.190498	5.90162e-05	0.0998277	-0.013833	0.002475	2.35001e-08	517885	-0.00389241	0.0211965	0.8543	115803	FALSE	FALSE	NA	NA	NA	TRUE	TRUE	TRUE
rs4760	19	44153100	G	A	PLAUR	None	None	0.153372	0.00146911	2.48856	-0.075213	0.002693	1.41906e-171	517886	-0.0244975	0.0377161	0.516	115803	FALSE	FALSE	NA	NA	NA	TRUE	TRUE	TRUE
rs11673093	19	45742094	A	G	MARK4	None	None	0.259947	0.00091791	1.55821	-0.048844	0.002196	1.44877e-109	519284	-0.00578324	0.0191538	0.7627	115803	FALSE	FALSE	NA	NA	NA	TRUE	TRUE	TRUE
rs386243	19	49127490	T	C	SPHK2	None	None	0.250107	0.000261514	0.442843	-0.026404	0.00229	1.02991e-30	518347	0.00581689	0.0199937	0.771101	115803	FALSE	FALSE	NA	NA	NA	TRUE	TRUE	TRUE
rs2254458	20	1551485	T	C	SIRPB1	None	None	0.644615	8.24415e-05	0.127103	-0.013414	0.0021	1.75999e-10	472038	0.00399202	0.0170519	0.8149	115803	FALSE	FALSE	NA	NA	NA	TRUE	TRUE	TRUE
rs156334	20	1827809	T	C	None	RP5-968J1.1	SIRPA	0.429251	6.80412e-05	0.105108	-0.011784	0.002033	6.92995e-09	472976	-0.00915794	0.0166544	0.5824	115803	FALSE	FALSE	NA	NA	NA	TRUE	TRUE	TRUE
rs12481262	20	8126920	C	T	PLCB1	None	None	0.460009	0.000106029	0.164777	-0.014609	0.002019	4.78961e-13	475803	-0.000899595	0.0156976	0.9543	115803	FALSE	FALSE	NA	NA	NA	TRUE	TRUE	TRUE
rs4812447	20	39272620	G	A	None	SNORD112	MAFB	0.440364	0.000144834	0.245674	0.017142	0.001949	1.49005e-18	519283	0.0272684	0.0164551	0.09749	115803	FALSE	FALSE	NA	NA	NA	TRUE	TRUE	TRUE
rs2179593	20	42660286	A	C	TOX2	None	None	0.715877	6.18445e-05	0.104676	-0.01233	0.002141	8.62005e-09	518203	-0.0427721	0.0179646	0.0172699	115803	FALSE	FALSE	NA	NA	NA	TRUE	TRUE	TRUE
rs1800961	20	43042364	T	C	HNF4A	None	None	0.031018	0.00016218	0.274361	-0.051942	0.005553	8.99083e-21	517885	-0.053446	0.0496372	0.2816	115803	FALSE	FALSE	NA	NA	NA	TRUE	TRUE	TRUE
rs6067411	20	48975411	T	C	None	RP11-290F20.2	RN7SL636P	0.528523	6.72346e-05	0.1138	-0.011615	0.00195	2.63998e-09	518202	0.00410843	0.0165546	0.804	115803	FALSE	FALSE	NA	NA	NA	TRUE	TRUE	TRUE
rs1555275	20	55969270	G	A	RBM38	None	None	0.649639	8.53149e-05	0.144445	-0.01369	0.002046	2.29985e-11	518346	-0.0452066	0.0179208	0.0116501	115803	FALSE	FALSE	NA	NA	NA	TRUE	TRUE	TRUE
rs2315008	20	62343956	G	T	ZGPAT	None	None	0.666951	0.00011953	0.20257	0.016403	0.002058	1.63983e-15	518828	-0.00250313	0.0179509	0.8891	115803	FALSE	FALSE	NA	NA	NA	TRUE	TRUE	TRUE
rs7283930	21	30461373	T	C	MAP3K7CL	None	None	0.739014	6.24619e-05	0.105941	-0.012725	0.0022	7.43002e-09	519279	0.0158733	0.0185359	0.3918	115803	FALSE	FALSE	NA	NA	NA	TRUE	TRUE	TRUE
rs1788493	21	44469063	T	C	None	PKNOX1	CBS	0.499803	8.65533e-05	0.146806	0.013157	0.001958	1.88018e-11	519278	-0.0360426	0.0173095	0.0373199	115803	FALSE	FALSE	NA	NA	NA	TRUE	TRUE	TRUE
rs2839183	21	47687144	A	G	MCM3AP	None	None	0.404817	8.3062e-05	0.140885	-0.013129	0.001958	2.09991e-11	519284	0.0103534	0.0165465	0.5315	115803	FALSE	FALSE	NA	NA	NA	TRUE	TRUE	TRUE
rs35284073	22	17624425	A	G	CECR5	None	None	0.216975	7.30668e-05	0.123707	0.014664	0.002358	5.15003e-10	518346	0.0410304	0.0198324	0.0385603	115803	FALSE	FALSE	NA	NA	NA	TRUE	TRUE	TRUE
rs5747308	22	18133500	C	A	BCL2L13	None	None	0.504471	0.000243258	0.412662	0.022058	0.001925	2.29985e-30	519277	0.0465676	0.0162288	0.00411197	115803	FALSE	FALSE	NA	NA	NA	TRUE	TRUE	TRUE
rs200242521	22	18907997	T	C	None	RP11-595B24.2	RNU6ATAC20P	0.285812	7.78367e-05	0.120686	-0.013808	0.002255	9.41001e-10	474724	-0.000299955	0.0306828	0.9922	115803	FALSE	FALSE	NA	NA	NA	TRUE	TRUE	TRUE
rs4347951	22	29513326	C	T	KREMEN1	None	None	0.310834	5.93117e-05	0.100598	0.011766	0.002091	1.86999e-08	519282	-0.00925702	0.0180222	0.6075	115803	FALSE	FALSE	NA	NA	NA	TRUE	TRUE	TRUE
rs5753576	22	31757735	T	C	None	AC005003.1	RNU6-338P	0.480292	0.000159028	0.269755	-0.017848	0.00193	2.42996e-20	519283	-0.0612373	0.0163663	0.000182802	115803	FALSE	FALSE	NA	NA	NA	TRUE	TRUE	TRUE
rs139386	22	39530859	C	T	CBX7	None	None	0.445089	5.8958e-05	0.0999935	-0.010925	0.001974	3.21004e-08	519256	0.00369317	0.0166057	0.824	115803	FALSE	FALSE	NA	NA	NA	TRUE	TRUE	TRUE
rs47341	22	43560763	T	C	None	TSPO	TTLL12	0.395885	8.11224e-05	0.125532	0.013023	0.002052	2.26001e-10	473786	0.0278852	0.0169185	0.0993093	115803	FALSE	FALSE	NA	NA	NA	TRUE	TRUE	TRUE
rs738408	22	44324730	T	C	PNPLA3	None	None	0.216873	8.83764e-05	0.149628	-0.01613	0.002355	7.73927e-12	518344	0.0139975	0.0195411	0.4738	115803	FALSE	FALSE	NA	NA	NA	TRUE	TRUE	TRUE

## Sheet: Sup Table 4. basophil
SNP	chr	pos	effect_allele	other_allele	Overlapped.Gene	Nearest.Upstream.Gene	Nearest.Downstream.Gene	EAF	PVE	F statics	beta.exposure	se.exposure	pval.exposure	samplesize.exposure	beta.outcome	se.outcome	pval.outcome	samplesize.outcome	palindromic	ambiguous	proxy.outcome	target_snp.outcome	proxy_snp.outcome
rs11121246	1	8917102	G	T	None	RP11-185B14.1	ENO1	0.502219	8.11904e-05	0.293713	0.012743	0.002043	4.58997e-10	473997	0.029753	0.0162483	0.0670795	115803	FALSE	FALSE	NA	NA	NA
rs4060971	1	21506930	T	C	None	EIF4G3	ECE1	0.551092	0.000211189	0.76409	-0.02066	0.002069	1.85012e-23	473994	-0.0195085	0.016688	0.2424	115803	FALSE	FALSE	NA	NA	NA
rs7515985	1	28997021	G	A	GMEB1	None	None	0.415798	8.99234e-05	0.325308	0.013605	0.002078	6.05062e-11	473997	-0.0062193	0.0175661	0.723299	115803	FALSE	FALSE	NA	NA	NA
rs1537061	1	87739219	C	T	None	RP5-1052I5.2	LMO4	0.098713	0.000111915	0.40487	-0.025079	0.003425	2.54976e-13	473992	-0.0420053	0.0270899	0.121	115803	FALSE	FALSE	NA	NA	NA
rs17613339	1	118139540	T	C	AL157902.3	None	None	0.128384	6.33317e-05	0.228429	-0.016822	0.003077	4.70999e-08	472602	-0.047742	0.0243352	0.0497794	115803	FALSE	FALSE	NA	NA	NA
rs1804999	1	156219450	G	A	SMG5	None	None	0.505883	6.42096e-05	0.232279	0.011333	0.002053	3.48001e-08	473996	-0.012225	0.0163667	0.4551	115803	FALSE	FALSE	NA	NA	NA
rs12075	1	159175354	A	G	DARC	None	None	0.579533	0.000375857	1.3574	0.027771	0.002071	6.02005e-41	473058	-0.0520304	0.0166594	0.001789	115803	FALSE	FALSE	NA	NA	NA
rs6671847	1	161478810	A	G	FCGR2A	None	None	0.508234	9.20475e-05	0.332226	0.01357	0.002058	4.44017e-11	472906	-0.00110061	0.0164635	0.9467	115803	FALSE	FALSE	NA	NA	NA
rs17625587	1	198990494	A	G	RP11-16L9.4	None	None	0.263625	8.72406e-05	0.315593	0.01499	0.002328	1.25e-10	473983	-0.0178399	0.0186543	0.3389	115803	FALSE	FALSE	NA	NA	NA
rs12123922	1	205140436	A	G	DSTYK	None	None	0.440557	0.000380191	1.37574	-0.027772	0.002057	1.72982e-41	473983	0.000700245	0.017565	0.9682	115803	FALSE	FALSE	NA	NA	NA
rs73078376	1	205639611	A	C	SLC45A3	None	None	0.055641	6.78267e-05	0.244878	-0.025405	0.004578	2.94002e-08	473055	0.018979	0.0388408	0.625101	115803	FALSE	FALSE	NA	NA	NA
rs1086893	1	212563114	C	T	TMEM206	None	None	0.343174	0.000402087	1.45216	0.029865	0.002162	2.40991e-43	473056	0.00985132	0.0173783	0.5708	115803	FALSE	FALSE	NA	NA	NA
rs10927074	1	236103965	C	T	None	RNU6-968P	RP5-940F7.2	0.892265	0.00120644	4.36936	0.079216	0.0033	2.99916e-127	474001	0.00935609	0.0264158	0.723199	115803	FALSE	FALSE	NA	NA	NA
rs56043070	1	247719769	A	G	GCSAML	None	None	0.071468	8.98918e-05	0.324237	-0.026025	0.003975	6.03949e-11	472603	0.026036	0.0363968	0.4744	115803	FALSE	FALSE	NA	NA	NA
rs13386606	2	8440572	A	G	LINC00299	None	None	0.358085	6.55504e-05	0.23713	-0.011941	0.002131	2.15001e-08	473997	-0.00448991	0.0171863	0.7939	115803	FALSE	FALSE	NA	NA	NA
rs62105478	2	8735869	A	G	None	AC011747.4	AC011747.6	0.051684	9.82999e-05	0.354911	-0.031667	0.004658	1.08993e-11	473060	-0.00935609	0.0404992	0.8173	115803	FALSE	FALSE	NA	NA	NA
rs79140637	2	65088895	A	G	AC007880.1	None	None	0.054158	7.73425e-05	0.27924	-0.027476	0.004583	2.09002e-09	473063	0.0382212	0.040332	0.3433	115803	FALSE	FALSE	TRUE	rs79140637	rs57545533
rs2860773	2	65665641	T	G	AC074391.1	None	None	0.407715	0.000176634	0.637163	0.019124	0.002085	5.03037e-20	472598	0.0576083	0.0164485	0.000461201	115803	FALSE	FALSE	NA	NA	NA
rs2028900	2	85767735	T	C	MAT2A	None	None	0.449306	9.64392e-05	0.347855	-0.01396	0.002059	1.24997e-11	472602	0.0253753	0.0163341	0.1203	115803	FALSE	FALSE	NA	NA	NA
rs6543144	2	103092575	G	A	SLC9A4	None	None	0.312924	8.03428e-05	0.290071	0.013669	0.002219	7.43002e-10	473059	0.0378057	0.0176545	0.0322404	115803	FALSE	FALSE	NA	NA	NA
rs6734238	2	113841030	G	A	None	IL1F10	RNU6-1180P	0.402301	6.99917e-05	0.252451	0.012064	0.002085	7.37004e-09	472600	0.0383251	0.0164757	0.0200101	115803	FALSE	FALSE	NA	NA	NA
rs1427499	2	145400317	G	A	None	AC010090.1	TEX41	0.710264	0.000182146	0.654474	0.021037	0.002263	1.57e-20	470746	0.010841	0.0180185	0.5474	115803	FALSE	FALSE	NA	NA	NA
rs1598207	2	148757870	G	A	ORC4	None	None	0.302655	0.00017205	0.621234	0.020189	0.002229	1.40994e-19	473062	-0.0010005	0.0173067	0.9539	115803	FALSE	FALSE	NA	NA	NA
rs4602187	2	181834018	T	C	UBE2E3	None	None	0.683135	8.59962e-05	0.310183	0.014094	0.002227	2.53e-10	472600	0.0570417	0.0180057	0.00153501	115803	FALSE	FALSE	NA	NA	NA
rs7573465	2	182315885	T	G	None	AC020595.1	ITGA4	0.556148	0.00011858	0.428137	0.015498	0.002064	6.26037e-14	473058	0.00886063	0.0167724	0.597301	115803	FALSE	FALSE	NA	NA	NA
rs73987603	2	213844822	A	G	AC079610.1	None	None	0.166369	0.000160238	0.578574	0.024035	0.002752	2.63998e-18	473061	-0.0501226	0.0221653	0.02374	115803	FALSE	FALSE	NA	NA	NA
rs13419763	2	219134950	T	C	AAMP	None	None	0.562498	0.000129409	0.467243	0.016215	0.002066	4.42996e-15	473058	-0.00601807	0.0164449	0.714399	115803	FALSE	FALSE	NA	NA	NA
rs4324460	3	3120542	G	T	IL5RA	None	None	0.218923	0.000199738	0.720463	0.024167	0.002509	6.15035e-22	472560	0.063579	0.021264	0.00278997	115803	FALSE	FALSE	NA	NA	NA
rs1669340	3	3198380	T	G	CRBN	None	None	0.839194	0.000311925	1.1261	-0.033996	0.002785	3.0903e-34	472917	-0.0109598	0.0222493	0.6223	115803	FALSE	FALSE	NA	NA	NA
rs7613595	3	16908518	C	A	PLCL2	None	None	0.217603	0.000450435	1.6301	-0.036371	0.002483	1.54989e-48	473999	0.0185714	0.0195645	0.3425	115803	FALSE	FALSE	NA	NA	NA
rs3181077	3	46250652	T	C	CCR3	None	None	0.718492	0.000555709	2.01128	-0.037064	0.00228	2.22998e-59	473997	-0.0341115	0.0184991	0.0651899	115803	FALSE	FALSE	NA	NA	NA
rs34850939	3	47063910	A	G	SETD2	None	None	0.349046	8.66161e-05	0.313335	0.013806	0.002243	7.74997e-10	473986	0.0755712	0.0193188	9.16094e-05	115803	FALSE	FALSE	NA	NA	NA
rs11710737	3	107464170	G	A	BBX	None	None	0.438906	6.59332e-05	0.237813	0.01157	0.002065	2.15001e-08	472602	0.0010005	0.0166209	0.952	115803	FALSE	FALSE	NA	NA	NA
rs59107033	3	123105643	T	C	ADCY5	None	None	0.224774	6.82282e-05	0.246327	-0.013992	0.002451	1.17001e-08	473055	-0.00129916	0.0212717	0.9513	115803	FALSE	FALSE	NA	NA	NA
rs13089722	3	128306757	A	G	None	C3orf27	RPN1	0.107756	0.00148872	5.39307	-0.087989	0.0033	1.4388e-156	473990	-0.0143018	0.0262591	0.586001	115803	FALSE	FALSE	NA	NA	NA
rs6780544	3	187424334	A	G	RP11-211G3.3	None	None	0.62255	0.000125832	0.455229	-0.016363	0.00211	9.31966e-15	474000	-0.00732678	0.0168132	0.663001	115803	FALSE	FALSE	NA	NA	NA
rs2089979	3	196501413	G	A	PAK2	None	None	0.415685	9.3966e-05	0.338931	-0.013908	0.002084	2.59e-11	472599	0.0330479	0.0165834	0.0462796	115803	FALSE	FALSE	NA	NA	NA
rs10006833	4	9953097	C	T	SLC2A9	None	None	0.209061	8.05433e-05	0.291372	-0.015606	0.002521	6.21999e-10	473997	-0.0170538	0.0199944	0.3937	115803	FALSE	FALSE	NA	NA	NA
rs28647824	4	83585062	A	C	SCD5	None	None	0.267348	0.000120082	0.434423	-0.017508	0.002312	3.83972e-14	473997	-0.0164637	0.0182009	0.3657	115803	FALSE	FALSE	NA	NA	NA
rs2298989	4	110891673	C	T	EGF	None	None	0.425369	6.5747e-05	0.23714	-0.011597	0.002083	2.65003e-08	472599	0.0154183	0.0170131	0.3648	115803	FALSE	FALSE	NA	NA	NA
rs3857286	5	54863190	T	C	None	AK4P2	SLC38A9	0.695123	6.39373e-05	0.230763	-0.012282	0.002235	3.97e-08	472908	0.0238142	0.0183268	0.1938	115803	FALSE	FALSE	NA	NA	NA
rs34500	5	98294885	A	G	CTD-2007H13.3	None	None	0.084024	0.000106373	0.383942	-0.026288	0.003721	1.66994e-12	472911	0.0436385	0.0659236	0.508	115803	FALSE	FALSE	NA	NA	NA
rs4705908	5	131347520	A	G	ACSL6	None	None	0.419818	6.62296e-05	0.239039	-0.01166	0.002089	2.43002e-08	472911	-0.0595888	0.016611	0.000334103	115803	FALSE	FALSE	NA	NA	NA
rs357613	5	150843487	A	G	SLC36A1	None	None	0.507364	0.000115343	0.3815	-0.01519	0.002179	3.25987e-12	433368	0.0136933	0.0245694	0.577301	115803	FALSE	FALSE	NA	NA	NA
rs2594836	5	173205318	A	G	None	CTB-43E15.3	CTB-43E15.4	0.722276	0.000126784	0.458675	-0.017777	0.002319	1.86982e-14	474000	0.0518331	0.0186527	0.00545494	115803	FALSE	FALSE	NA	NA	NA
rs2229092	6	31540757	C	A	LTA	None	None	0.062139	7.69658e-05	0.277589	0.025697	0.004247	1.47999e-09	472567	0.127947	0.0374689	0.000638396	115803	FALSE	FALSE	NA	NA	NA
rs915125	6	82463376	T	C	None	FAM46A	SNORA70	0.281093	0.000345878	1.24789	-0.029254	0.002288	2.18022e-37	472601	0.0359381	0.0177124	0.04246	115803	FALSE	FALSE	NA	NA	NA
rs35045014	6	107432157	A	C	BEND3	None	None	0.455669	6.42771e-05	0.232522	-0.011383	0.002069	3.86999e-08	473993	-0.00481156	0.0223304	0.8294	115803	FALSE	FALSE	NA	NA	NA
rs6927569	6	109621494	C	T	CCDC162P	None	None	0.523015	0.000234795	0.849521	0.021693	0.002051	4.21988e-26	473998	0.00350614	0.016608	0.8328	115803	FALSE	FALSE	NA	NA	NA
rs73049252	7	8016602	A	G	GLCCI1	None	None	0.058507	0.000152422	0.548145	-0.037196	0.004388	2.41991e-17	471167	-0.0962189	0.03676	0.00885809	115803	FALSE	FALSE	NA	NA	NA
rs56388170	7	28724374	T	G	CREB5	None	None	0.293002	0.000408461	1.47474	0.031399	0.002277	3.33964e-43	472911	-0.0343048	0.0195352	0.0790806	115803	FALSE	FALSE	NA	NA	NA
rs1186222	7	75247329	T	C	HIP1	None	None	0.461919	0.000240924	0.869974	-0.022015	0.002077	3.20996e-26	473057	-0.00229736	0.0165957	0.8899	115803	FALSE	FALSE	NA	NA	NA
rs42030	7	92236421	A	G	CDK6	None	None	0.076053	0.000128278	0.463162	0.030212	0.003869	6.08976e-15	473061	-0.0380662	0.0333221	0.2533	115803	FALSE	FALSE	NA	NA	NA
rs2282986	7	92299545	C	T	CDK6	None	None	0.018065	0.000278829	1.00592	-0.088653	0.007728	1.98016e-30	472603	-0.0586462	0.0557243	0.2926	115803	FALSE	FALSE	NA	NA	NA
rs3731332	7	92300568	T	C	CDK6	None	None	0.022182	0.000469062	1.69418	-0.103985	0.007064	5.36043e-49	473062	0.0467772	0.098192	0.6338	115803	FALSE	FALSE	NA	NA	NA
rs71562671	7	105320063	C	T	ATXN7L1	None	None	0.07867	6.36303e-05	0.230182	0.020951	0.003836	4.84005e-08	473994	-0.0552455	0.0308726	0.0735394	115803	FALSE	FALSE	NA	NA	NA
rs56179563	7	129685597	A	G	ZC3HC1	None	None	0.389066	0.00010157	0.367438	0.014617	0.002124	6.09958e-12	473989	-0.00985132	0.0205762	0.6321	115803	FALSE	FALSE	NA	NA	NA
rs2977799	8	6696927	G	A	GS1-24F4.2	None	None	0.50924	0.000377336	1.36274	0.027476	0.002057	1.17004e-40	473057	0.00498754	0.0172438	0.7724	115803	FALSE	FALSE	NA	NA	NA
rs2738104	8	6792257	A	G	None	GS1-24F4.3	DEFA4	0.67231	0.000148479	0.535942	0.018357	0.00218	4.00959e-17	472911	0.0225524	0.0174181	0.1954	115803	FALSE	FALSE	NA	NA	NA
rs55690609	8	6902043	A	G	None	DEFA7P	DEFA5	0.322693	0.000533643	1.93125	-0.03494	0.0022	8.931e-57	473967	-0.0041912	0.0174137	0.8098	115803	FALSE	FALSE	NA	NA	NA
rs6557615	8	22940647	A	G	RP11-875O11.2	None	None	0.681024	0.000153213	0.553036	-0.018779	0.002208	1.9002e-17	472916	0.0143959	0.0183645	0.4331	115803	FALSE	FALSE	NA	NA	NA
rs16923637	8	59567885	T	G	NSMAF	None	None	0.286039	8.19873e-05	0.296588	0.014168	0.002274	4.79005e-10	473983	0.0112632	0.0203802	0.5805	115803	FALSE	FALSE	NA	NA	NA
rs4876400	8	119114110	G	A	EXT1	None	None	0.626316	0.00013665	0.494364	-0.017086	0.002111	6.00067e-16	473992	0.00642057	0.0169536	0.704901	115803	FALSE	FALSE	NA	NA	NA
rs7832357	8	126516197	G	A	RP11-136O12.2	None	None	0.342269	0.00010721	0.387085	-0.015431	0.002158	8.9002e-13	473062	-0.0207825	0.0174887	0.2347	115803	FALSE	FALSE	NA	NA	NA
rs13267723	8	130672344	A	G	CCDC26	None	None	0.231732	7.0258e-05	0.254162	-0.014047	0.002437	8.45999e-09	473997	-0.0423888	0.021633	0.0500599	115803	FALSE	FALSE	NA	NA	NA
rs2811708	9	21973422	T	G	CDKN2A	None	None	0.266088	0.000116421	0.420216	-0.017265	0.00233	1.32008e-13	472914	-0.0671913	0.0189484	0.000391102	115803	FALSE	FALSE	NA	NA	NA
rs12376511	9	22142756	C	T	None	CDKN2B-AS1	RP11-408N14.1	0.162947	0.000116685	0.422134	-0.020682	0.002779	1.02991e-13	473999	0.00410843	0.0219611	0.8516	115803	FALSE	FALSE	NA	NA	NA
rs2273770	9	77755469	T	C	OSTF1	None	None	0.398729	6.51779e-05	0.227691	0.011659	0.002124	4.15997e-08	457734	-0.0151136	0.0169119	0.3715	115803	FALSE	FALSE	NA	NA	NA
rs7044519	9	82233842	G	T	TLE4	None	None	0.16139	7.57089e-05	0.273074	0.016724	0.002799	2.37001e-09	472600	-0.0144944	0.0226545	0.5223	115803	FALSE	FALSE	NA	NA	NA
rs1633768	9	135879138	T	C	None	GFI1B	EEF1A1P5	0.275307	0.000110579	0.398334	-0.016647	0.002317	7.0194e-13	471975	-0.0140989	0.018492	0.4458	115803	FALSE	FALSE	NA	NA	NA
rs71521681	10	26734518	A	C	APBB1IP	None	None	0.402655	0.000269744	0.971841	0.02368	0.002093	1.22999e-29	471975	-0.0041912	0.0168007	0.803	115803	FALSE	FALSE	NA	NA	NA
rs2998286	10	28780373	C	T	RP11-351M16.3	None	None	0.769831	0.000154546	0.559127	0.020883	0.002443	1.31009e-17	473999	0.0481233	0.0197786	0.0149699	115803	FALSE	FALSE	NA	NA	NA
rs72786903	10	50376394	T	C	C10orf128	None	None	0.222439	6.72879e-05	0.243417	-0.013947	0.002461	1.47999e-08	473999	0.00611868	0.0199183	0.7587	115803	FALSE	FALSE	NA	NA	NA
rs2805921	10	70847549	A	G	None	ACTBP14	SRGN	0.247972	6.2779e-05	0.227104	0.012974	0.002377	4.92006e-08	473996	0.0355602	0.0187741	0.0582103	115803	FALSE	FALSE	NA	NA	NA
rs748113	10	73508791	C	T	CDH23	None	None	0.436133	6.73167e-05	0.242482	-0.011699	0.002089	2.18998e-08	471976	0.020713	0.0242847	0.3937	115803	FALSE	FALSE	NA	NA	NA
rs7078507	10	77140864	G	A	RP11-399K21.11	None	None	0.609239	0.000122974	0.442561	-0.016071	0.002107	2.5398e-14	471518	0.0241071	0.0172722	0.1628	115803	FALSE	FALSE	NA	NA	NA
rs11187969	10	96231169	A	G	TBC1D12	None	None	0.130137	6.36795e-05	0.229683	-0.016771	0.003058	4.24004e-08	472601	0.00975229	0.0248991	0.6953	115803	FALSE	FALSE	NA	NA	NA
rs10883359	10	101274033	G	A	None	RP11-441O15.3	RP11-129J12.2	0.284616	7.02034e-05	0.253463	-0.01313	0.002268	7.29995e-09	473062	-0.0284903	0.0180016	0.1135	115803	FALSE	FALSE	NA	NA	NA
rs3071	10	102114463	C	A	SCD	None	None	0.298273	0.000111905	0.404836	-0.01635	0.002239	2.94985e-13	473996	-0.00319489	0.0184606	0.8626	115803	FALSE	FALSE	NA	NA	NA
rs3781452	10	126355129	T	C	FAM53B	None	None	0.632095	0.000183205	0.66023	0.019847	0.002131	1.33999e-20	472140	0.00339423	0.016995	0.8417	115803	FALSE	FALSE	NA	NA	NA
rs16928084	11	2322954	G	A	C11orf21	None	None	0.11345	0.000154726	0.559774	-0.027734	0.003242	1.23994e-17	473996	-0.0153167	0.0261726	0.558399	115803	FALSE	FALSE	NA	NA	NA
rs10835333	11	3957766	G	A	STIM1	None	None	0.349229	9.62926e-05	0.343894	0.014555	0.002161	1.67996e-11	467933	-0.0166604	0.017008	0.3273	115803	FALSE	FALSE	NA	NA	NA
rs742631	11	32077472	T	C	RCN1	None	None	0.28374	0.000112275	0.404446	-0.01662	0.002297	4.82948e-13	471978	-0.00380724	0.0177221	0.8299	115803	FALSE	FALSE	NA	NA	NA
rs2276066	11	70007311	G	A	ANO1	None	None	0.648326	8.81416e-05	0.31792	0.013903	0.002145	9.37994e-11	472597	0.0312843	0.0172758	0.0701601	115803	FALSE	FALSE	NA	NA	NA
rs10734121	11	89656239	A	G	None	TRIM49D1	TRIM49D2P	0.845295	0.000169162	0.608812	-0.025432	0.002837	3.2802e-19	471519	0.027988	0.0628515	0.6561	115803	FALSE	FALSE	NA	NA	NA
rs2606724	11	113957880	A	G	ZBTB16	None	None	0.453028	0.000122687	0.443845	0.015734	0.002124	1.33015e-13	473993	-0.0100493	0.0167403	0.5483	115803	FALSE	FALSE	NA	NA	NA
rs695113	11	128562098	T	C	FLI1	None	None	0.696269	0.000121804	0.439351	0.01697	0.002242	3.93007e-14	472598	0.0314987	0.0177749	0.0763801	115803	FALSE	FALSE	NA	NA	NA
rs2286599	12	6499533	A	G	LTBR	None	None	0.141728	0.00013082	0.468439	0.023189	0.003001	1.15001e-14	469154	0.0851223	0.0253353	0.000779902	115803	FALSE	FALSE	NA	NA	NA
rs4763817	12	12481296	T	C	None	RNU6-1295P	MANSC1	0.738634	6.99725e-05	0.25313	0.013462	0.002359	1.17999e-08	474000	-0.0143018	0.0194174	0.4614	115803	FALSE	FALSE	NA	NA	NA
rs2118140	12	66698461	G	A	HELB	None	None	0.528383	0.000167764	0.606943	0.018347	0.002052	4.02995e-19	473990	0.00893984	0.0162966	0.5833	115803	FALSE	FALSE	NA	NA	NA
rs10746147	12	80316758	G	A	PPP1R12A	None	None	0.926163	6.86197e-05	0.247263	-0.022399	0.003927	1.2e-08	472142	0.0028958	0.0308026	0.9251	115803	FALSE	FALSE	NA	NA	NA
rs11064881	12	120146925	A	G	CIT	None	None	0.073509	0.000141826	0.5131	-0.032268	0.003923	2.05022e-16	473998	-0.0304322	0.0333361	0.3613	115803	FALSE	FALSE	NA	NA	NA
rs4475963	12	129302255	G	T	SLC15A4	None	None	0.370213	8.52876e-05	0.307629	-0.013524	0.002127	2.10999e-10	472603	0.00637961	0.0170391	0.708101	115803	FALSE	FALSE	NA	NA	NA
rs4941839	13	37025916	A	G	None	CCNA1	HIST1H2APS6	0.714109	7.30546e-05	0.26315	-0.013376	0.002291	5.43e-09	471973	0.0223484	0.0193333	0.2477	115803	FALSE	FALSE	NA	NA	NA
rs72721631	14	75807762	A	C	None	RP11-293M10.5	RP11-293M10.6	0.237093	0.000134975	0.488308	-0.019316	0.002422	1.59993e-15	473994	0.00471108	0.0220082	0.8305	115803	FALSE	FALSE	NA	NA	NA
rs2289511	14	88454910	A	G	GALC	None	None	0.582293	0.000130614	0.471594	-0.016386	0.002078	3.29989e-15	473058	0.0326265	0.0165199	0.0482703	115803	FALSE	FALSE	NA	NA	NA
rs62021606	15	64548734	G	T	CSNK1G1	None	None	0.050595	0.00011296	0.408655	-0.03429	0.004663	1.99986e-13	473997	0.0121738	0.0375983	0.7461	115803	FALSE	FALSE	NA	NA	NA
rs11633707	15	69617688	A	G	PAQR5	None	None	0.636389	7.11022e-05	0.256706	0.012395	0.002136	6.65994e-09	473059	0.00501254	0.0169395	0.7673	115803	FALSE	FALSE	NA	NA	NA
rs12443468	15	81888088	G	A	CTD-2034I4.1	None	None	0.225894	7.3978e-05	0.267619	0.014544	0.002451	3.03997e-09	473996	0.0349021	0.019559	0.0743498	115803	FALSE	FALSE	NA	NA	NA
rs2074585	15	91009484	A	G	IQGAP1	None	None	0.514859	0.000476798	1.72555	-0.030894	0.00205	2.71019e-51	474000	0.0720332	0.0188898	0.000137101	115803	FALSE	FALSE	NA	NA	NA
rs67175901	15	101748227	T	C	CHSY1	None	None	0.108202	0.000131214	0.458875	0.026075	0.003356	8.23948e-15	458198	0.0314018	0.0319377	0.3255	115803	FALSE	FALSE	NA	NA	NA
rs875740	16	16123048	A	C	ABCC1	None	None	0.665329	0.000143391	0.517579	-0.017944	0.002172	1.51985e-16	472916	0.0009995	0.0167088	0.9523	115803	FALSE	FALSE	NA	NA	NA
rs9928015	16	57570561	T	G	None	CCDC102A	GPR114	0.302009	9.46702e-05	0.34146	-0.014985	0.002233	2.01002e-11	472583	-0.00249688	0.017777	0.8883	115803	FALSE	FALSE	NA	NA	NA
rs71391089	16	74523273	T	G	GLG1	None	None	0.170388	7.15084e-05	0.258674	0.015904	0.002723	5.33998e-09	473977	0.0270629	0.0285043	0.3424	115803	FALSE	FALSE	NA	NA	NA
rs247833	16	84581684	A	G	TLDC1	None	None	0.248859	9.77881e-05	0.350452	0.016173	0.002392	1.42004e-11	469562	0.0138043	0.0192453	0.4732	115803	FALSE	FALSE	NA	NA	NA
rs12921873	16	87933057	T	C	CA5A	None	None	0.210936	8.35014e-05	0.301341	0.015838	0.002547	5.19003e-10	472847	-0.0130149	0.0286999	0.6502	115803	FALSE	FALSE	NA	NA	NA
rs12447180	16	88517722	C	T	None	ZNF469	ZFPM1	0.323627	0.00024078	0.859868	0.023452	0.002204	2.06016e-26	467843	-0.0347878	0.0189079	0.06579	115803	FALSE	FALSE	NA	NA	NA
rs7503461	17	2883320	T	C	RAP1GAP2	None	None	0.318513	7.81843e-05	0.282835	-0.01342	0.002193	9.59997e-10	473992	0.00320513	0.0174176	0.854	115803	FALSE	FALSE	NA	NA	NA
rs12453682	17	37770005	T	C	None	NEUROD2	AC087491.2	0.695293	0.000141435	0.511681	-0.01827	0.00224	3.59998e-16	473994	0.0010005	0.0180925	0.9559	115803	FALSE	FALSE	NA	NA	NA
rs8178414	17	56345363	T	C	LPO	None	None	0.012939	0.000139519	0.504264	0.073906	0.00909	4.48023e-16	473539	-0.0429637	0.0692526	0.535	115803	FALSE	FALSE	NA	NA	NA
rs34097845	17	56358429	T	C	None	MPO	BZRAP1	0.056678	0.000200401	0.722183	0.043291	0.004593	4.58036e-21	472121	0.0136933	0.0851233	0.8722	115803	FALSE	FALSE	NA	NA	NA
rs7420	17	72765215	T	C	SLC9A3R1	None	None	0.53772	8.59692e-05	0.309376	-0.01315	0.002061	1.81001e-10	471519	-0.00390762	0.0165367	0.8132	115803	FALSE	FALSE	NA	NA	NA
rs561102	18	9851388	T	C	RAB31	None	None	0.65494	8.93505e-05	0.321544	-0.01406	0.002162	8.12082e-11	471517	0.0263498	0.017235	0.1263	115803	FALSE	FALSE	NA	NA	NA
rs2959356	18	23590203	G	A	None	RP11-737G21.1	SS18	0.298096	8.22193e-05	0.296559	0.014017	0.002241	4.14e-10	472600	0.0142003	0.0180131	0.4305	115803	FALSE	FALSE	NA	NA	NA
rs2967595	19	8566299	T	C	PRAM1	None	None	0.167857	0.000189518	0.684284	-0.026046	0.00277	5.58985e-21	473039	-0.0531615	0.0218536	0.0149899	115803	FALSE	FALSE	NA	NA	NA
rs8113682	19	19743730	G	T	GMIP	None	None	0.747423	0.000176352	0.638026	-0.021612	0.002364	6.41062e-20	473995	-0.0224501	0.0185787	0.2269	115803	FALSE	FALSE	NA	NA	NA
rs73022294	19	33772811	T	C	None	SLC7A10	CTD-2540B15.12	0.010925	7.07384e-05	0.255436	-0.057212	0.010051	1.29e-08	473139	-0.214062	0.13846	0.1221	115803	FALSE	FALSE	NA	NA	NA
rs34158728	19	38903032	A	G	RASGRP4	None	None	0.028263	0.000493779	1.78702	0.094813	0.006172	3.23966e-53	473996	0.0248051	0.0493752	0.615399	115803	FALSE	FALSE	NA	NA	NA
rs12459419	19	51728477	T	C	CD33	None	None	0.322962	0.000121861	0.440858	-0.016693	0.002188	2.44006e-14	473996	-0.0210763	0.0183836	0.2516	115803	FALSE	FALSE	NA	NA	NA
rs7250849	19	52158316	T	G	None	RPL7P51	snoU13	0.107192	8.874e-05	0.32008	0.021532	0.003328	1.01e-10	472600	0.0108587	0.0263005	0.6797	115803	FALSE	FALSE	NA	NA	NA
rs6045612	20	1931001	T	C	RP4-684O24.5	None	None	0.26377	0.00010876	0.39346	-0.016734	0.00233	7.1796e-13	473999	-0.0512633	0.0184365	0.005427	115803	FALSE	FALSE	NA	NA	NA
rs4911102	20	31179500	T	C	RP11-410N8.1	None	None	0.234267	0.000168849	0.609667	-0.021694	0.00244	6.45952e-19	473058	0.023371	0.0197975	0.2378	115803	FALSE	FALSE	NA	NA	NA
rs6141781	20	31263342	T	C	None	C20orf203	BAK1P1	0.147056	0.000265168	0.957544	0.032512	0.002901	4.12003e-29	473059	0.0425944	0.023503	0.0699407	115803	FALSE	FALSE	NA	NA	NA
rs16989483	20	43537200	C	T	None	YWHAB	PABPC1L	0.274125	0.000176975	0.636918	-0.021088	0.002287	3.14992e-20	471507	0.0494004	0.0180163	0.00610703	115803	FALSE	FALSE	NA	NA	NA
rs6091176	20	49150510	T	C	PTPN1	None	None	0.261115	7.23179e-05	0.261613	0.01369	0.002337	4.79999e-09	473996	-0.0018982	0.0180833	0.9164	115803	FALSE	FALSE	NA	NA	NA
rs310631	20	62196253	A	C	HELZ2	None	None	0.411889	7.30696e-05	0.262944	0.012281	0.002091	4.41998e-09	471507	-9.9995e-05	0.0181327	0.9956	115803	FALSE	FALSE	NA	NA	NA
rs2834670	21	36280376	G	A	RUNX1	None	None	0.17203	0.00022749	0.821209	0.028259	0.003218	1.69005e-18	472917	-0.0274206	0.0402679	0.4959	115803	FALSE	FALSE	NA	NA	NA
rs2836241	21	39621213	C	T	KCNJ15	None	None	0.404821	9.37082e-05	0.339004	0.013945	0.002086	2.36974e-11	474001	0.00130085	0.0168601	0.9385	115803	FALSE	FALSE	NA	NA	NA
rs34288539	22	24642009	T	C	None	GGT5	AP000354.4	0.273948	9.13887e-05	0.329852	-0.015157	0.002317	6.34016e-11	472911	0.0028958	0.0202521	0.8863	115803	FALSE	FALSE	NA	NA	NA
rs34780507	22	41405753	G	A	None	RBX1	Y_RNA	0.065683	0.000151386	0.546604	0.03512	0.004154	2.96006e-17	473057	0.0612373	0.0435309	0.1595	115803	FALSE	FALSE	NA	NA	NA
rs2294199	22	45631165	C	T	KIAA0930	None	None	0.470274	0.000132668	0.479964	-0.016318	0.00205	1.81009e-15	473999	-0.0360418	0.0163069	0.0270901	115803	FALSE	FALSE	NA	NA	NA
SNP	chr	pos	effect_allele	other_allele				EAF	PVE	F statics	beta.exposure	se.exposure	pval.exposure	samplesize.exposure	beta.outcome	se.outcome	pval.outcome	samplesize.outcome	palindromic	ambiguous	proxy.outcome	target_snp.outcome	proxy_snp.outcome

## Sheet: Sup Table 5. eosinophil
SNP	chr	pos	effect_allele	other_allele	Overlapped.Gene	Nearest.Upstream.Gene	Nearest.Downstream.Gene	EAF	PVE	F statics	beta.exposure	se.exposure	pval.exposure	samplesize.exposure	beta.outcome	se.outcome	pval.outcome	samplesize.outcome	palindromic	ambiguous	proxy.outcome	target_snp.outcome	proxy_snp.outcome
rs159963	1	8504421	A	C	RERE	None	None	0.581974	0.000181803	0.270991	0.01933	0.002017	9.88098e-22	474237	-0.0198966	0.016686	0.2331	115803	FALSE	FALSE	NA	NA	NA
rs4908835	1	9357460	C	T	SPSB1	None	None	0.161355	9.96022e-05	0.148452	0.019184	0.002719	1.80011e-12	474234	-0.0359461	0.0277439	0.1951	115803	FALSE	FALSE	NA	NA	NA
rs9430574	1	9709072	A	G	None	TMEM201	PIK3CD	0.325122	0.000170135	0.253591	-0.01969	0.002128	2.35017e-20	474227	-0.0148886	0.0176641	0.3993	115803	FALSE	FALSE	NA	NA	NA
rs35249183	1	12099345	G	A	None	RN7SL649P	TNFRSF8	0.099837	0.000287453	0.427667	0.039991	0.003364	1.46016e-32	473297	-0.0706448	0.0378443	0.0619398	115803	FALSE	FALSE	NA	NA	NA
rs3218148	1	23851787	A	G	E2F2	None	None	0.539783	0.000155267	0.229526	-0.017678	0.001991	7.07946e-19	470336	0.0456252	0.0165138	0.00572994	115803	FALSE	FALSE	NA	NA	NA
rs2502995	1	24199290	C	T	CNR2	None	None	0.57046	0.000234035	0.346795	0.021853	0.002002	1.05999e-27	471424	-0.0367677	0.0186466	0.0486295	115803	FALSE	FALSE	NA	NA	NA
rs2282718	1	25241056	A	G	RUNX3	None	None	0.37278	6.1008e-05	0.0904476	-0.011422	0.002078	3.95003e-08	471742	0.00876151	0.0173957	0.6145	115803	FALSE	FALSE	NA	NA	NA
rs7556106	1	28589008	A	G	SESN2	None	None	0.064255	0.000133395	0.198821	-0.033306	0.004033	1.57e-16	474224	0.00310482	0.0328499	0.9247	115803	FALSE	FALSE	NA	NA	NA
rs4310436	1	39489221	A	G	None	AKIRIN1	NDUFS5	0.119611	7.43187e-05	0.110764	0.018785	0.003065	9.14998e-10	474227	-0.0338215	0.0248035	0.1727	115803	FALSE	FALSE	NA	NA	NA
rs1004870	1	42370787	T	C	HIVEP3	None	None	0.588952	0.000331951	0.49487	0.026184	0.002014	1.26999e-38	474233	0.0246926	0.0166304	0.1376	115803	FALSE	FALSE	NA	NA	NA
rs61798836	1	92013622	C	T	None	RP11-47K11.2	RP11-91I11.1	0.17025	5.96644e-05	0.0889232	0.014532	0.002639	3.74999e-08	474235	-0.0274206	0.0222159	0.2171	115803	FALSE	FALSE	NA	NA	NA
rs10782957	1	93763896	T	C	RP4-717I23.3	None	None	0.621606	0.000238957	0.353965	0.022538	0.002042	2.80996e-28	471257	-0.012225	0.0168904	0.4692	115803	FALSE	FALSE	NA	NA	NA
rs201883150	1	108402103	T	C	VAV3	None	None	0.721728	7.59966e-05	0.112674	-0.013755	0.002224	6.41003e-10	471754	-0.0164343	0.0184978	0.3743	115803	FALSE	FALSE	NA	NA	NA
rs556063	1	111318291	G	A	None	Y_RNA	NRBF2P3	0.573536	8.01731e-05	0.119138	0.012802	0.002003	1.68e-10	472834	-0.0291199	0.0164079	0.0759399	115803	FALSE	FALSE	NA	NA	NA
rs11204682	1	150595537	T	G	ENSA	None	None	0.223016	0.000592011	0.88104	-0.041331	0.002388	4.8899e-67	473291	0.0776373	0.0195794	7.33196e-05	115803	FALSE	FALSE	NA	NA	NA
rs71628184	1	160596935	T	C	SLAMF1	None	None	0.094165	7.65786e-05	0.114134	0.021187	0.003449	8.31994e-10	474235	0.0465676	0.0269803	0.084351	115803	FALSE	FALSE	NA	NA	NA
rs34448954	1	161168189	T	C	ADAMTS4	None	None	0.106374	0.00012124	0.180531	-0.025253	0.003211	3.8699e-15	473775	-0.0296559	0.0277377	0.285	115803	FALSE	FALSE	NA	NA	NA
rs1099448	1	173231898	T	C	None	TNFSF4	snoU13	0.466357	0.000155971	0.232475	0.017702	0.001998	8.31955e-19	474225	0.00159872	0.0165836	0.9232	115803	FALSE	FALSE	NA	NA	NA
rs17849501	1	183542323	T	C	SMG7	None	None	0.052001	7.07559e-05	0.105144	-0.026789	0.004469	2.1e-09	472836	-0.108406	0.0894028	0.2253	115803	FALSE	FALSE	NA	NA	NA
rs17668272	1	198623842	T	G	PTPRC	None	None	0.117796	0.000360649	0.537671	-0.041656	0.003072	7.47997e-42	474236	-0.0151841	0.0262658	0.5632	115803	FALSE	FALSE	NA	NA	NA
rs1036332	1	199012478	C	A	RP11-16L9.4	None	None	0.737405	0.000414011	0.617258	-0.032696	0.002257	1.6099e-47	474236	0.0172504	0.0183394	0.3469	115803	FALSE	FALSE	NA	NA	NA
rs10900595	1	204511602	A	C	MDM4	None	None	0.713282	9.80393e-05	0.145789	0.015482	0.002189	1.59001e-12	473153	0.00319489	0.0181012	0.8599	115803	FALSE	FALSE	NA	NA	NA
rs11120043	1	213020779	T	C	C1orf227	None	None	0.608251	5.88656e-05	0.0875585	0.011114	0.002036	4.93003e-08	473294	-0.0161686	0.0167673	0.3349	115803	FALSE	FALSE	NA	NA	NA
rs708776	1	226923505	T	G	ITPKB	None	None	0.940532	8.01828e-05	0.119153	0.026773	0.004244	2.90998e-10	472836	0.0291704	0.0358708	0.4161	115803	FALSE	FALSE	NA	NA	NA
rs4148757	1	229693846	C	A	ABCB10	None	None	0.210055	9.75745e-05	0.144855	-0.017147	0.002441	2.23975e-12	472363	0.0248051	0.0204084	0.2242	115803	FALSE	FALSE	NA	NA	NA
rs4149909	1	242023898	G	A	EXO1	None	None	0.032649	7.04656e-05	0.104921	-0.0334	0.005569	2.07e-09	473776	0.0381173	0.101116	0.7062	115803	FALSE	FALSE	NA	NA	NA
rs346835	2	8438693	T	C	LINC00299	None	None	0.328293	0.000314173	0.467431	-0.02669	0.002104	7.54918e-37	473295	-0.0275179	0.0182595	0.1318	115803	FALSE	FALSE	NA	NA	NA
rs62105489	2	8757326	T	C	AC011747.6	None	None	0.052894	9.1652e-05	0.136601	-0.030245	0.004452	1.13006e-11	474234	-0.00905884	0.0402893	0.8221	115803	FALSE	FALSE	NA	NA	NA
rs11695281	2	28686568	T	C	PLB1	None	None	0.514407	0.000263752	0.392394	-0.022977	0.00198	4.08978e-31	473295	-0.0326265	0.0162267	0.0443598	115803	FALSE	FALSE	NA	NA	NA
rs11890306	2	28691488	T	C	PLB1	None	None	0.423414	8.14167e-05	0.120826	0.012913	0.002026	1.90999e-10	472208	-0.00647897	0.0165133	0.6948	115803	FALSE	FALSE	NA	NA	NA
rs10165678	2	30446568	A	G	None	AC104698.2	LBH	0.757518	7.9115e-05	0.117915	-0.014675	0.002302	1.89998e-10	474236	-0.00793137	0.0186478	0.670601	115803	FALSE	FALSE	NA	NA	NA
rs17682575	2	43152304	T	C	None	AC098824.6	AC016735.1	0.201301	0.000100138	0.149251	-0.017647	0.002487	1.33015e-12	474233	-0.00965326	0.0211185	0.6476	115803	FALSE	FALSE	NA	NA	NA
rs778756	2	61781994	G	A	None	XPO1	AC016727.1	0.579738	0.000124106	0.184977	-0.015959	0.002001	1.57e-15	474232	0.0497421	0.0164743	0.00253303	115803	FALSE	FALSE	NA	NA	NA
rs7569084	2	65656969	T	C	SPRED2	None	None	0.584311	0.000170001	0.252648	0.018707	0.002006	1.18987e-20	472837	0.0682192	0.016551	3.76002e-05	115803	FALSE	FALSE	NA	NA	NA
rs11684770	2	71281496	G	A	AC007040.8	None	None	0.270352	8.60432e-05	0.12823	-0.014768	0.002222	3.10027e-11	474195	0.00883895	0.0184184	0.6313	115803	FALSE	FALSE	NA	NA	NA
rs11886928	2	74258529	G	T	TET3	None	None	0.30847	8.83069e-05	0.131614	-0.014387	0.00214	1.85994e-11	474231	-0.0152152	0.0177898	0.3924	115803	FALSE	FALSE	NA	NA	NA
rs699664	2	85780536	T	C	GGCX	None	None	0.329576	0.000108303	0.160945	-0.015655	0.002102	1e-13	472834	0.0290169	0.0175065	0.0974204	115803	FALSE	FALSE	NA	NA	NA
rs2579506	2	97207321	A	G	ARID5A	None	None	0.386176	0.00106809	1.58982	0.047465	0.002032	1.1695e-120	473149	0.0562858	0.0171171	0.001008	115803	FALSE	FALSE	NA	NA	NA
rs11888323	2	98577882	G	A	TMEM131	None	None	0.778072	0.000103241	0.153525	-0.01729	0.002383	4.18023e-13	473154	0.0193123	0.0196298	0.3252	115803	FALSE	FALSE	NA	NA	NA
rs10208293	2	102966310	A	G	IL1RL1	None	None	0.286689	0.00254641	3.79709	-0.078905	0.002186	1e-200	473298	0.036664	0.0180596	0.0423399	115803	FALSE	FALSE	NA	NA	NA
rs7593992	2	112395534	C	T	None	AC017002.4	AC093166.1	0.768386	0.00033046	0.491194	0.03047	0.002346	1.51985e-38	472836	-0.0320068	0.0189748	0.091641	115803	FALSE	FALSE	NA	NA	NA
rs1257192	2	134991024	G	A	MGAT5	None	None	0.812097	6.50099e-05	0.0963837	0.014595	0.002535	8.81008e-09	471755	0.034981	0.021367	0.1016	115803	FALSE	FALSE	NA	NA	NA
rs1427499	2	145400317	G	A	None	AC010090.1	TEX41	0.710269	0.0001434	0.212273	0.018666	0.002183	1.29987e-17	470981	0.010841	0.0180185	0.5474	115803	FALSE	FALSE	NA	NA	NA
rs1406449	2	148495285	C	T	None	RNA5SP106	AC009480.4	0.461666	7.38371e-05	0.109722	-0.012188	0.001986	8.69e-10	472834	-0.000299955	0.0160614	0.9851	115803	FALSE	FALSE	NA	NA	NA
rs10195713	2	158520905	T	C	None	ACVR1C	AC019186.1	0.864395	0.000145818	0.216207	0.02494	0.002947	2.73968e-17	471756	0.0371031	0.0248299	0.1351	115803	FALSE	FALSE	NA	NA	NA
rs10930337	2	169695031	T	C	NOSTRIN	None	None	0.284759	8.81425e-05	0.131109	0.01471	0.002192	2.03002e-11	473292	0.00120072	0.0184819	0.9482	115803	FALSE	FALSE	NA	NA	NA
rs6731125	2	182308836	C	T	None	AC020595.1	ITGA4	0.564761	0.000144864	0.215495	0.017166	0.002002	1.03992e-17	473296	0.0112366	0.0165589	0.4974	115803	FALSE	FALSE	NA	NA	NA
rs10174238	2	191973034	A	G	STAT4	None	None	0.765591	6.31561e-05	0.0937124	0.013265	0.002402	3.40997e-08	472144	0.0452601	0.0207051	0.0288197	115803	FALSE	FALSE	NA	NA	NA
rs6741307	2	196998315	T	C	STK17B	None	None	0.639529	9.06526e-05	0.124073	0.014022	0.002144	6.31975e-11	435514	-0.027474	0.0171083	0.1083	115803	FALSE	FALSE	NA	NA	NA
rs62183994	2	204614872	T	C	None	CD28	KRT18P39	0.050879	6.99075e-05	0.103984	0.026904	0.004517	2.65003e-09	473295	0.0580529	0.0389096	0.1357	115803	FALSE	FALSE	NA	NA	NA
rs6750754	2	213830187	G	T	AC079610.1	None	None	0.264203	0.00159138	2.37069	-0.063977	0.002243	8.35603e-179	473293	-0.013607	0.0184906	0.4618	115803	FALSE	FALSE	NA	NA	NA
rs2713548	2	227156662	T	C	None	AC068138.1	MIR5702	0.632646	7.26847e-05	0.108116	0.012505	0.002046	1.02e-09	473298	0.0489806	0.0168635	0.00367799	115803	FALSE	FALSE	NA	NA	NA
rs4675190	2	228320192	T	C	None	TM4SF20	MIR5703	0.591061	6.57907e-05	0.0976362	-0.011666	0.002017	7.57007e-09	472213	0.016267	0.016999	0.3386	115803	FALSE	FALSE	NA	NA	NA
rs1057258	2	234115629	T	C	INPP5D	None	None	0.178094	0.000302145	0.449092	-0.032126	0.002589	2.52e-35	472835	0.0735389	0.0220303	0.000843607	115803	FALSE	FALSE	NA	NA	NA
rs11495865	2	242788528	A	G	None	AC114730.2	PDCD1	0.086693	0.000127318	0.174445	0.028355	0.003673	1.21004e-14	435972	-0.00260339	0.0390162	0.9468	115803	FALSE	FALSE	NA	NA	NA
rs9837045	3	3069773	A	G	CNTN4	None	None	0.455368	6.29334e-05	0.0933046	0.011264	0.001984	1.41e-08	471754	-0.00945516	0.0163432	0.5629	115803	FALSE	FALSE	NA	NA	NA
rs6787336	3	3153194	A	G	IL5RA	None	None	0.287462	0.00054084	0.804612	0.036335	0.002238	3.29003e-59	473154	-0.0134097	0.0222544	0.546799	115803	FALSE	FALSE	NA	NA	NA
rs1672753	3	3221430	T	C	None	CRBN	AC026188.1	0.811014	9.36636e-05	0.1396	-0.01748	0.002545	6.74062e-12	474234	-0.00521357	0.0222453	0.8147	115803	FALSE	FALSE	NA	NA	NA
rs2920505	3	12335081	A	G	PPARG	None	None	0.601796	0.000421171	0.627933	-0.029644	0.002019	9.46891e-49	474232	0.0119286	0.0172205	0.4885	115803	FALSE	FALSE	NA	NA	NA
rs9872485	3	16918405	G	T	PLCL2	None	None	0.164017	9.238e-05	0.137372	-0.018354	0.00269	9.25977e-12	473153	0.0484552	0.0226394	0.0323303	115803	FALSE	FALSE	NA	NA	NA
rs13073683	3	25393837	C	T	RARB	None	None	0.399148	0.000116415	0.173514	0.015579	0.002021	1.32008e-14	474234	0.016231	0.0166176	0.3287	115803	FALSE	FALSE	NA	NA	NA
rs7646283	3	33046480	T	C	GLB1	None	None	0.367733	0.000314251	0.468475	0.025996	0.002063	2.33024e-36	474234	-0.00120072	0.017695	0.9459	115803	FALSE	FALSE	NA	NA	NA
rs2228467	3	42906116	C	T	ACKR2	None	None	0.061584	0.000448207	0.66629	0.062272	0.004111	8.8308e-52	472835	-0.00935609	0.0340035	0.783201	115803	FALSE	FALSE	NA	NA	NA
rs9835307	3	48857805	C	T	PRKAR2A	None	None	0.658298	0.000311322	0.463049	0.026306	0.002187	2.6903e-33	473153	0.0171521	0.0170986	0.3158	115803	FALSE	FALSE	NA	NA	NA
rs73072498	3	50783442	C	T	DOCK3	None	None	0.009171	6.54889e-05	0.097515	0.060029	0.010455	9.63008e-09	473800	-0.149023	0.161285	0.3555	115803	FALSE	FALSE	NA	NA	NA
rs9840310	3	71452860	G	A	FOXP1	None	None	0.734621	6.33046e-05	0.0943491	-0.012742	0.002239	1.29999e-08	474236	-0.0265493	0.0183661	0.1483	115803	FALSE	FALSE	NA	NA	NA
rs12487980	3	71760041	A	C	EIF4E3	None	None	0.633844	7.29801e-05	0.108522	0.012539	0.002073	1.5e-09	473155	0.00180162	0.0170202	0.9157	115803	FALSE	FALSE	NA	NA	NA
rs7646695	3	72172181	T	C	LINC00877	None	None	0.17966	9.12751e-05	0.136038	0.017597	0.002617	1.82012e-11	474229	-0.0222506	0.0222409	0.3171	115803	FALSE	FALSE	NA	NA	NA
rs4618204	3	101281534	C	T	TRMT10C	None	None	0.443836	0.000163225	0.240781	0.018183	0.002001	1.08993e-19	469340	-0.0237805	0.0163777	0.1465	115803	FALSE	FALSE	NA	NA	NA
rs2683913	3	112171587	G	A	None	RP11-231E6.1	BTLA	0.826856	6.50702e-05	0.0969805	-0.015075	0.002618	8.68001e-09	474235	0.00170145	0.0221243	0.9387	115803	FALSE	FALSE	NA	NA	NA
rs2942062	3	112305130	G	A	None	SLC35A5	RP11-572C15.6	0.937362	6.05526e-05	0.0900687	-0.022708	0.004079	2.65003e-08	473298	-0.00310482	0.035548	0.9304	115803	FALSE	FALSE	NA	NA	NA
rs2399441	3	112587012	C	T	None	CD200R1L	CD200R1	0.350554	0.000162099	0.241613	-0.018868	0.002069	8.07979e-20	474231	-0.00793137	0.0168424	0.637699	115803	FALSE	FALSE	NA	NA	NA
rs115697464	3	128181471	C	T	None	EEFSEC	DNAJB8	0.015017	0.0001252	0.186608	-0.065055	0.008158	1.6099e-15	474234	0.0283995	0.0602709	0.6375	115803	FALSE	FALSE	TRUE	rs115697464	rs36034445
rs4857909	3	128300468	G	A	None	C3orf27	RPN1	0.87972	0.00308403	4.60122	0.120719	0.003053	1e-200	473295	0.00793137	0.02651	0.7648	115803	FALSE	FALSE	NA	NA	NA
rs73205140	3	128309545	C	T	None	C3orf27	RPN1	0.104781	0.000260103	0.386964	0.037235	0.003255	2.91005e-30	473296	0.0394687	0.0300611	0.1892	115803	FALSE	FALSE	NA	NA	NA
rs900382	3	128751218	T	C	EFCC1	None	None	0.027281	0.000137687	0.205215	-0.050934	0.006129	1e-16	474215	-0.0570417	0.0503654	0.2574	115803	FALSE	FALSE	NA	NA	NA
rs73238201	3	142204728	T	C	ATR	None	None	0.179352	8.00062e-05	0.119243	-0.016486	0.002573	1.51999e-10	474236	0.0110609	0.0212322	0.6024	115803	FALSE	FALSE	NA	NA	NA
rs1516527	3	148609704	C	T	CPA3	None	None	0.951148	9.68099e-05	0.144291	-0.032276	0.004596	2.25009e-12	474237	-0.0395728	0.0410807	0.3354	115803	FALSE	FALSE	NA	NA	NA
rs76830965	3	159647674	A	C	IL12A-AS1	None	None	0.117642	0.000113744	0.169146	-0.023407	0.003083	3.26964e-14	473155	-0.00925702	0.0271252	0.7329	115803	FALSE	FALSE	TRUE	rs76830965	rs17753641
rs73046033	3	171527955	G	T	PLD1	None	None	0.116838	9.58583e-05	0.142871	-0.021552	0.003092	3.29003e-12	474234	-0.0377774	0.0261784	0.149	115803	FALSE	FALSE	NA	NA	NA
rs4074672	3	183730295	T	C	ABCC5	None	None	0.369285	9.81564e-05	0.145865	0.014516	0.00205	1.48013e-12	472834	-0.0168571	0.0168846	0.3181	115803	FALSE	FALSE	NA	NA	NA
rs9815874	3	188441161	T	C	LPP	None	None	0.299538	0.00033748	0.503116	0.028359	0.002157	1.93019e-39	474234	-0.00707491	0.0177986	0.691	115803	FALSE	FALSE	NA	NA	NA
rs9818987	3	194402430	T	C	None	LSG1	FAM43A	0.305904	7.86363e-05	0.116933	0.013608	0.002151	2.59998e-10	473152	0.00964638	0.0174731	0.580899	115803	FALSE	FALSE	NA	NA	NA
rs7636495	3	196367936	A	G	NRROS	None	None	0.180819	0.000171222	0.254458	-0.024041	0.002591	1.83992e-20	472827	0.0481404	0.0218163	0.0273401	115803	FALSE	FALSE	NA	NA	NA
rs2089979	3	196501413	G	A	PAK2	None	None	0.415851	0.00010831	0.160955	-0.014931	0.002013	1.24997e-13	472834	0.0330479	0.0165834	0.0462796	115803	FALSE	FALSE	NA	NA	NA
rs1828803	4	2689449	A	C	FAM193A	None	None	0.392417	8.15704e-05	0.121333	0.013079	0.002033	1.28e-10	473292	0.00349389	0.01656	0.8329	115803	FALSE	FALSE	NA	NA	NA
rs7687708	4	6906076	G	T	None	KIAA0232	TBC1D14	0.219981	7.42382e-05	0.110645	-0.014708	0.002434	1.55998e-09	474231	0.0121738	0.0245935	0.6206	115803	FALSE	FALSE	NA	NA	NA
rs13139941	4	7071741	G	A	None	GRPEL1	RP11-367J11.3	0.802896	6.06257e-05	0.0901504	-0.01384	0.002491	2.84001e-08	473156	-0.0532953	0.0205837	0.00962011	115803	FALSE	FALSE	NA	NA	NA
rs7441808	4	26090375	G	A	None	SMIM20	RP11-324H7.1	0.301163	8.15265e-05	0.121508	0.013917	0.002161	1.22e-10	474232	-0.00501254	0.017954	0.7801	115803	FALSE	FALSE	NA	NA	NA
rs2566133	4	39022515	C	T	TMEM156	None	None	0.583621	0.000100291	0.149137	-0.014365	0.002015	1.05999e-12	473153	-0.0273233	0.0166603	0.101	115803	FALSE	FALSE	NA	NA	NA
rs62308111	4	57738491	T	G	None	SPINK2	REST	0.221457	8.16307e-05	0.121424	0.015386	0.0024	1.5e-10	473298	0.0178585	0.019336	0.3557	115803	FALSE	FALSE	NA	NA	NA
rs13138355	4	83545976	T	C	None	LINC00575	SCD5	0.185539	0.000908366	1.35496	-0.054823	0.002551	2.34963e-102	474230	-0.0121262	0.0207629	0.5592	115803	FALSE	FALSE	NA	NA	NA
rs13105682	4	102702364	G	T	BANK1	None	None	0.059685	7.94861e-05	0.118468	-0.026611	0.00433	8.21997e-10	474236	0.0738619	0.042487	0.0821297	115803	FALSE	FALSE	NA	NA	NA
rs746550	4	123619689	T	C	None	IL21-AS1	CETN4P	0.235899	0.000190971	0.284657	0.023016	0.002342	9.03025e-23	474233	0.0447882	0.0193389	0.0205599	115803	FALSE	FALSE	NA	NA	NA
rs13120371	4	139092719	G	A	SLC7A11-AS1	None	None	0.327238	0.000105225	0.156522	0.015459	0.002118	2.99985e-13	473296	0.00965326	0.0174902	0.581	115803	FALSE	FALSE	NA	NA	NA
rs11931711	4	153291513	T	C	FBXW7	None	None	0.282445	0.00015025	0.223509	0.019253	0.002213	3.48017e-18	473297	-0.01262	0.0185328	0.4959	115803	FALSE	FALSE	NA	NA	NA
rs1365623	4	175486022	T	C	None	RP11-440I14.3	GLRA3	0.37246	6.31955e-05	0.0941864	0.011627	0.00206	1.71002e-08	474235	0.0454159	0.0172294	0.00838996	115803	FALSE	FALSE	NA	NA	NA
rs10062687	5	10624866	G	T	ANKRD33B	None	None	0.232866	0.000208287	0.310474	0.024145	0.002349	9.47109e-25	474233	0.0249853	0.0189654	0.1877	115803	FALSE	FALSE	NA	NA	NA
rs4703589	5	72097351	C	T	CTD-2631K10.1	None	None	0.532652	0.00010397	0.154963	0.014451	0.001983	3.25987e-13	474234	-0.0185273	0.0166216	0.265	115803	FALSE	FALSE	NA	NA	NA
rs4703730	5	76549688	T	C	PDE8B	None	None	0.516976	0.000128268	0.190804	-0.016026	0.001984	6.91035e-16	473295	-0.0243952	0.0162293	0.1328	115803	FALSE	FALSE	NA	NA	NA
rs66735324	5	86298649	G	A	RP11-72L22.1	None	None	0.220762	6.56353e-05	0.0975999	-0.013812	0.002386	7.29995e-09	473155	-0.00448991	0.0194028	0.817	115803	FALSE	FALSE	NA	NA	NA
rs34495	5	98265807	T	G	CTD-2007H13.3	None	None	0.304172	0.000166455	0.246804	-0.01983	0.002155	3.67029e-20	471741	-0.0104453	0.0189753	0.582	115803	FALSE	FALSE	NA	NA	NA
rs139640694	5	109950981	G	A	TMEM232	None	None	0.092902	0.000104112	0.155175	0.024854	0.003415	3.53997e-13	474234	-0.0294617	0.0284084	0.2997	115803	FALSE	FALSE	TRUE	rs139640694	rs12187994
rs79881201	5	110452084	T	C	WDR36	None	None	0.35982	0.000749145	1.11729	0.040325	0.002063	4.71954e-85	474235	-0.0173486	0.0174525	0.3202	115803	FALSE	FALSE	TRUE	rs79881201	rs6884870
rs10059018	5	110501604	T	G	None	AC010468.3	AC010468.1	0.200806	0.000175118	0.261023	-0.023358	0.00247	3.37987e-21	474234	-0.00079968	0.0192129	0.9668	115803	FALSE	FALSE	NA	NA	NA
rs2568928	5	127487603	G	A	SLC12A2	None	None	0.756846	8.52718e-05	0.127092	0.015221	0.002308	4.38026e-11	474237	0.005286	0.0191478	0.782499	115803	FALSE	FALSE	NA	NA	NA
rs152197	5	131461341	T	C	None	snoZ6	AC063976.1	0.175499	0.000722859	1.07806	0.049978	0.002605	5.48025e-82	474236	0.0705298	0.0211513	0.000854398	115803	FALSE	FALSE	NA	NA	NA
rs12515180	5	131785684	T	C	C5orf56	None	None	0.425948	0.00254205	3.78925	-0.072098	0.002004	1e-200	473133	-0.0330479	0.0164617	0.04469	115803	FALSE	FALSE	NA	NA	NA
rs244689	5	133422816	G	A	None	CTB-113I20.1	TCF7	0.876598	9.76027e-05	0.145042	-0.02124	0.00303	2.4598e-12	472835	0.0915759	0.0238855	0.000126101	115803	FALSE	FALSE	NA	NA	NA
rs60646393	5	135224755	A	G	None	SLC25A48	IL9	0.065569	7.08064e-05	0.10553	-0.024038	0.004027	2.45002e-09	474235	0.0148091	0.0317207	0.6406	115803	FALSE	FALSE	NA	NA	NA
rs7700687	5	141491985	T	C	NDFIP1	None	None	0.617223	0.000756898	1.12881	0.040023	0.002035	4.81948e-86	474213	0.0728933	0.017167	2.175e-05	115803	FALSE	FALSE	NA	NA	NA
rs3756374	5	142517601	T	G	ARHGAP26	None	None	0.119107	6.00107e-05	0.0891757	0.016911	0.00307	3.70997e-08	472837	0.0173496	0.0257466	0.5004	115803	FALSE	FALSE	NA	NA	NA
rs56330463	5	148200011	C	T	None	HTR4	ADRB2	0.55326	0.000770649	1.14938	0.039484	0.002008	5.38022e-86	474231	-0.0191828	0.0165702	0.247	115803	FALSE	FALSE	NA	NA	NA
rs73272842	5	150453888	A	G	TNIP1	None	None	0.122779	0.00013847	0.20639	-0.025354	0.003019	4.83949e-17	474234	-0.0271287	0.024471	0.2676	115803	FALSE	FALSE	NA	NA	NA
rs2431097	5	159890885	T	C	None	PTTG1	MIR146A	0.485547	0.000112751	0.167555	0.015023	0.001999	5.94977e-14	472835	-0.00531409	0.0163059	0.744501	115803	FALSE	FALSE	NA	NA	NA
rs6904506	6	245096	C	T	None	RP3-416J7.5	DUSP22	0.088477	0.000442547	0.655909	-0.05238	0.003544	2.25009e-49	471426	-0.00995033	0.0298175	0.738599	115803	FALSE	FALSE	NA	NA	NA
rs6930635	6	395634	C	T	IRF4	None	None	0.078494	0.000205742	0.303957	-0.037712	0.003739	6.82967e-24	470025	-0.0247902	0.0313917	0.4297	115803	FALSE	FALSE	NA	NA	NA
rs9392525	6	435677	C	T	None	IRF4	EXOC2	0.57553	8.5261e-05	0.126322	0.01321	0.002024	6.95024e-11	471424	-0.0261387	0.0178456	0.143	115803	FALSE	FALSE	NA	NA	NA
rs12209219	6	557686	C	T	EXOC2	None	None	0.474823	0.000320269	0.473496	-0.025341	0.001998	8.13018e-37	470310	0.0282959	0.016338	0.0832895	115803	FALSE	FALSE	NA	NA	NA
rs2788211	6	697500	C	T	None	EXOC2	RP11-532F6.3	0.81734	7.67165e-05	0.114079	0.016029	0.002573	4.79005e-10	473155	-0.0345914	0.020169	0.0863297	115803	FALSE	FALSE	NA	NA	NA
rs3812206	6	16700098	T	C	ATXN1	None	None	0.300301	6.29389e-05	0.0930614	-0.012238	0.002181	2.07e-08	470484	-0.040854	0.018012	0.0233201	115803	FALSE	FALSE	NA	NA	NA
rs6924350	6	31339556	C	A	None	RNU6-283P	AL671883.1	0.18447	0.000752896	1.11697	0.050023	0.002537	1.75995e-86	471739	-0.0702721	0.0205445	0.000625101	115803	FALSE	FALSE	NA	NA	NA
rs3846855	6	33555877	A	G	GGNBP1	None	None	0.182937	0.00023763	0.353519	0.028194	0.002567	5.00956e-28	473292	0.0371994	0.0206175	0.0711902	115803	FALSE	FALSE	NA	NA	NA
rs2894401	6	35408959	G	A	None	PPARD	MKRNP2	0.705252	0.000175416	0.260695	-0.020541	0.002187	6.16027e-21	472833	0.00080032	0.0195824	0.9674	115803	FALSE	FALSE	NA	NA	NA
rs7764278	6	42157817	T	G	GUCA1B	None	None	0.205108	9.77046e-05	0.145194	0.01731	0.002455	1.83992e-12	472836	0.0144944	0.0196046	0.459701	115803	FALSE	FALSE	NA	NA	NA
rs73428834	6	42255274	T	C	TRERF1	None	None	0.074788	0.000123283	0.183752	0.029847	0.003774	2.72019e-15	474234	0.0224501	0.0308095	0.4662	115803	FALSE	FALSE	NA	NA	NA
rs9349322	6	45634092	C	A	None	RUNX2	CLIC5	0.146915	0.00012164	0.181303	0.022029	0.002803	4.04017e-15	474236	0.0102524	0.0226566	0.6509	115803	FALSE	FALSE	NA	NA	NA
rs2025489	6	87814959	G	A	None	CGA	RCN1P1	0.526005	0.000123994	0.184811	0.015769	0.00199	2.41991e-15	474232	-0.0626204	0.0163323	0.000126	115803	FALSE	FALSE	NA	NA	NA
rs526369	6	106803105	G	A	None	ATG5	RP11-404H14.1	0.143107	8.84997e-05	0.1319	0.018996	0.002863	3.39e-11	474223	0.000300045	0.0246799	0.9903	115803	FALSE	FALSE	NA	NA	NA
rs12208103	6	107442431	T	C	None	BEND3	RNU6-1299P	0.378399	0.000444413	0.661017	-0.030736	0.002069	6.82967e-50	473100	0.00786896	0.0235523	0.7383	115803	FALSE	FALSE	NA	NA	NA
rs9389268	6	135419631	G	A	HBS1L	None	None	0.2561	0.000784213	1.16959	-0.045367	0.002292	3.68978e-87	474216	-0.075293	0.0189755	7.25103e-05	115803	FALSE	FALSE	NA	NA	NA
rs6924387	6	137082948	G	A	MAP3K5	None	None	0.410173	0.000134283	0.200148	0.016659	0.002027	2.18978e-16	474233	0.0271287	0.0165465	0.1011	115803	FALSE	FALSE	NA	NA	NA
rs113496608	6	138197506	A	G	RP11-356I2.4	None	None	0.030304	0.000118204	0.176181	-0.044847	0.005802	1.13006e-14	474236	-0.02985	0.0477984	0.532299	115803	FALSE	FALSE	TRUE	rs113496608	rs5029949
rs13207791	6	143249749	G	A	HIVEP2	None	None	0.088551	0.000106276	0.15804	0.025659	0.003539	4.30031e-13	473156	0.00964638	0.0327878	0.768599	115803	FALSE	FALSE	NA	NA	NA
rs149110519	6	144411338	T	C	None	PLAGL1	SF3B5	0.035905	0.000101052	0.150613	0.038205	0.005388	1.38995e-12	474233	-0.151003	0.10281	0.1419	115803	FALSE	FALSE	TRUE	rs149110519	rs73008259
rs3093023	6	167534290	A	G	CCR6	None	None	0.43381	7.8945e-05	0.117546	0.012677	0.001998	2.27002e-10	473773	-0.0439519	0.0166094	0.00813992	115803	FALSE	FALSE	NA	NA	NA
rs6971710	7	3140173	A	G	None	AC024028.1	AC091801.1	0.201035	0.000257733	0.384182	0.028325	0.002475	2.74979e-30	474215	0.0568528	0.0206744	0.00596101	115803	FALSE	FALSE	NA	NA	NA
rs56195338	7	8107922	A	G	GLCCI1	None	None	0.057715	9.83354e-05	0.145694	-0.030068	0.004266	1.88018e-12	471423	-0.093126	0.0362646	0.0102301	115803	FALSE	FALSE	NA	NA	NA
rs71525665	7	17016646	A	G	None	AC098592.7	AC098592.8	0.362957	0.000166817	0.248647	-0.018993	0.002067	4.14954e-20	474231	0.00139902	0.0165666	0.9327	115803	FALSE	FALSE	NA	NA	NA
rs73086541	7	20376103	A	C	ITGB8	None	None	0.395121	6.64328e-05	0.0990109	-0.011789	0.002035	7.07001e-09	474232	0.0298408	0.0164775	0.0701407	115803	FALSE	FALSE	NA	NA	NA
rs4722171	7	22785717	G	A	None	IL6	AC073072.6	0.592101	0.000358763	0.534853	-0.027253	0.002019	1.83021e-41	474232	-0.0215301	0.0168262	0.2007	115803	FALSE	FALSE	NA	NA	NA
rs10275896	7	26858395	C	T	SKAP2	None	None	0.24411	7.00054e-05	0.104336	-0.013773	0.002304	2.32001e-09	474234	-0.040566	0.0191364	0.0340197	115803	FALSE	FALSE	NA	NA	NA
rs1037674	7	50217850	T	G	None	C7orf72	AC020743.3	0.292292	7.21294e-05	0.107289	0.013204	0.002188	1.63001e-09	473295	-0.0339705	0.0181902	0.0618301	115803	FALSE	FALSE	NA	NA	NA
rs73118830	7	50764948	C	T	GRB10	None	None	0.08553	0.000134917	0.201095	-0.029368	0.003538	1.07994e-16	474236	-0.0672847	0.0290594	0.0205902	115803	FALSE	FALSE	NA	NA	NA
rs55879743	7	75470364	T	C	None	AC005102.1	RHBDD2	0.066369	0.00074746	1.11471	0.077662	0.004051	7.06968e-82	474208	0.0101514	0.0395435	0.7974	115803	FALSE	FALSE	NA	NA	NA
rs62473720	7	77254547	G	A	PTPN12	None	None	0.317118	8.7911e-05	0.130723	0.014247	0.002136	2.63998e-11	473140	-0.0232281	0.0197142	0.2387	115803	FALSE	FALSE	NA	NA	NA
rs12154498	7	92223518	C	A	None	FAM133B	CDK6	0.854434	0.000263425	0.392684	-0.032542	0.002817	7.76068e-31	474232	0.0250828	0.0236854	0.2896	115803	FALSE	FALSE	NA	NA	NA
rs8	7	92408329	T	C	CDK6	None	None	0.204252	0.000156176	0.232251	0.021919	0.002545	7.62957e-18	473147	-0.0163654	0.0211609	0.4393	115803	FALSE	FALSE	NA	NA	NA
rs6956283	7	98756597	T	C	None	SMURF1	KPNA7	0.732752	9.62927e-05	0.143515	-0.01568	0.002237	2.48028e-12	474222	-0.0103534	0.0186011	0.577801	115803	FALSE	FALSE	NA	NA	NA
rs10243429	7	101788854	C	T	CUX1	None	None	0.29026	0.000118206	0.176183	0.016938	0.002182	8.82064e-15	474233	-0.0548669	0.0183165	0.00274	115803	FALSE	FALSE	NA	NA	NA
rs12705849	7	112782556	A	G	RP11-736E3.1	None	None	0.406896	0.000204366	0.304628	-0.020577	0.002021	2.54976e-24	474233	0.0138043	0.0179867	0.4428	115803	FALSE	FALSE	NA	NA	NA
rs7797428	7	124886883	T	C	RP11-3B12.3	None	None	0.469244	7.64903e-05	0.113775	0.012392	0.001999	5.85006e-10	473289	-0.0312079	0.0166344	0.0606401	115803	FALSE	FALSE	NA	NA	NA
rs3823536	7	128579666	A	G	IRF5	None	None	0.467209	0.000158058	0.235122	-0.017818	0.001986	3.16009e-19	473292	0.0573114	0.0170386	0.000769308	115803	FALSE	FALSE	NA	NA	NA
rs56179563	7	129685597	A	G	ZC3HC1	None	None	0.389076	0.000151606	0.225969	0.017858	0.002055	3.8699e-18	474225	-0.00985132	0.0205762	0.6321	115803	FALSE	FALSE	NA	NA	NA
rs3110791	7	135367828	C	T	SLC13A4	None	None	0.623422	0.000111485	0.16616	0.015409	0.002059	7.49031e-14	474221	-0.0314907	0.0170269	0.0643902	115803	FALSE	FALSE	NA	NA	NA
rs12530946	7	148887942	G	A	None	ZNF398	RP4-800G7.1	0.613323	0.000867045	1.29072	0.042755	0.002044	3.99025e-97	473297	0.00060018	0.0170383	0.9719	115803	FALSE	FALSE	NA	NA	NA
rs12540285	7	150323647	G	A	None	RP11-632K21.3	GIMAP6	0.22062	7.3767e-05	0.109616	0.014646	0.002396	1.01e-09	472826	0.0573114	0.0197685	0.00374197	115803	FALSE	FALSE	TRUE	rs12540285	rs3735086
rs6979947	7	157005863	G	A	UBE3C	None	None	0.266399	6.83515e-05	0.101571	0.013224	0.002242	3.74999e-09	472836	-0.0164343	0.0182786	0.3686	115803	FALSE	FALSE	NA	NA	NA
rs295	8	19816238	C	A	LPL	None	None	0.235064	9.05608e-05	0.134973	0.015869	0.002337	1.16011e-11	474228	0.0338671	0.019127	0.0766196	115803	FALSE	FALSE	NA	NA	NA
rs7839946	8	22901943	C	T	TNFRSF10B	None	None	0.056991	6.34747e-05	0.0944152	0.024301	0.004327	2e-08	473297	-0.0124225	0.052571	0.8132	115803	FALSE	FALSE	NA	NA	NA
rs12545733	8	22957003	C	T	TNFRSF10C	None	None	0.703401	0.000394106	0.585818	-0.030733	0.002188	8.9002e-45	472824	0.000299955	0.0173419	0.9862	115803	FALSE	FALSE	NA	NA	NA
rs2979489	8	30280833	A	G	RBPMS	None	None	0.741697	7.24632e-05	0.107786	0.013752	0.002266	1.32999e-09	473298	0.034981	0.0188757	0.0638499	115803	FALSE	FALSE	NA	NA	NA
rs62539154	8	48677930	A	G	None	CEBPD	PRKDC	0.097259	0.00013245	0.197416	0.027464	0.003402	7.19946e-16	474234	-0.0312079	0.0424371	0.4621	115803	FALSE	FALSE	NA	NA	NA
rs6989099	8	66898262	C	T	None	CTD-2532N20.1	DNAJC5B	0.317295	0.000136697	0.203746	-0.017763	0.002133	8.58025e-17	474231	-0.0228372	0.0175474	0.1931	115803	FALSE	FALSE	NA	NA	NA
rs4739140	8	79753010	T	C	None	RP11-79H23.3	AC009941.1	0.611355	0.000100656	0.149238	-0.014554	0.002057	1.53003e-12	471755	0.0393169	0.0174669	0.0243899	115803	FALSE	FALSE	NA	NA	NA
rs7009579	8	81064734	G	A	TPD52	None	None	0.428946	7.2953e-05	0.10873	-0.012203	0.002006	1.22e-09	474235	0.0345914	0.0163752	0.0346497	115803	FALSE	FALSE	NA	NA	NA
rs6986109	8	81286298	T	G	None	RP11-775E10.1	RNU6-1213P	0.704331	0.000113199	0.16872	-0.016486	0.002181	4.24033e-14	474234	0.0362355	0.0178771	0.0426697	115803	FALSE	FALSE	NA	NA	NA
rs574183	8	95973816	G	A	NDUFAF6	None	None	0.388961	9.06945e-05	0.134864	-0.013813	0.002036	1.20005e-11	473147	-0.0036065	0.0167278	0.8293	115803	FALSE	FALSE	NA	NA	NA
rs12681644	8	119972974	T	C	None	TNFRSF11B	RNU6-12P	0.211927	0.000126169	0.188041	-0.019435	0.002427	1.22999e-15	474203	0.00399202	0.0195499	0.8382	115803	FALSE	FALSE	NA	NA	NA
rs11786536	8	129000416	A	G	PVT1	None	None	0.164896	0.000197015	0.292213	-0.026746	0.002705	5.10975e-23	471885	0.0693395	0.0220845	0.00169099	115803	FALSE	FALSE	NA	NA	NA
rs7840212	8	130599247	T	C	CCDC26	None	None	0.336961	0.000722249	1.07396	-0.040204	0.00211	7.1105e-81	472832	-0.0149871	0.0173174	0.3868	115803	FALSE	FALSE	NA	NA	NA
rs10100356	8	130626164	A	G	CCDC26	None	None	0.227209	6.32633e-05	0.0942874	-0.013422	0.002387	1.90999e-08	474235	0.0517144	0.019813	0.00905107	115803	FALSE	FALSE	NA	NA	NA
rs466547	9	4834034	G	A	RCL1	None	None	0.857978	8.89893e-05	0.132242	0.019109	0.002846	1.94984e-11	472838	-0.0256255	0.0229609	0.2644	115803	FALSE	FALSE	NA	NA	NA
rs7868130	9	4998401	T	C	JAK2	None	None	0.258801	0.000402488	0.600061	0.03239	0.002269	3.34965e-46	474228	0.0627268	0.0183125	0.000614002	115803	FALSE	FALSE	NA	NA	NA
rs2095044	9	6192796	C	T	None	RP11-218I7.2	RP11-575C20.1	0.742759	0.00336629	5.03373	-0.093857	0.002265	1e-200	474235	0.015578	0.0201297	0.439	115803	FALSE	FALSE	NA	NA	NA
rs72695582	9	6633664	A	G	GLDC	None	None	0.02972	0.000144715	0.215698	-0.050092	0.005908	2.39994e-17	474232	0.0977231	0.163687	0.5505	115803	FALSE	FALSE	NA	NA	NA
rs4366169	9	16911638	C	A	None	BNC2	RP11-132E11.2	0.310424	6.53405e-05	0.0973833	0.012354	0.002145	8.70001e-09	474234	0.0036065	0.0176841	0.8384	115803	FALSE	FALSE	NA	NA	NA
rs884634	9	34861298	C	T	None	FAM205B	FAM205CP	0.415032	7.4925e-05	0.111669	0.012422	0.002012	6.82999e-10	474235	-0.0320799	0.0169864	0.0589495	115803	FALSE	FALSE	NA	NA	NA
rs295273	9	86466968	A	G	KIF27	None	None	0.255616	0.000161162	0.239497	0.020579	0.002274	1.50003e-19	472811	0.0780697	0.0192728	5.10505e-05	115803	FALSE	FALSE	NA	NA	NA
rs7026022	9	102562216	C	A	RP11-554F20.1	None	None	0.377752	6.88176e-05	0.102263	0.012099	0.002045	3.38003e-09	472833	0.00290421	0.017237	0.8662	115803	FALSE	FALSE	NA	NA	NA
rs496475	9	113638236	G	T	LPAR1	None	None	0.387008	0.000581785	0.867535	0.035017	0.002033	1.83021e-66	474232	-0.03015	0.0166583	0.0703105	115803	FALSE	FALSE	NA	NA	NA
rs911603	9	117697584	A	C	None	TNFSF8	TNC	0.40355	0.000293242	0.437145	-0.024681	0.002043	1.42004e-33	474232	0.019018	0.0165359	0.2501	115803	FALSE	FALSE	NA	NA	NA
rs72766638	9	136931778	A	C	BRD3	None	None	0.164331	0.000162327	0.241951	-0.024311	0.002673	9.94031e-20	474228	0.0244976	0.0218493	0.2622	115803	FALSE	FALSE	NA	NA	NA
rs33982662	9	139324737	A	C	INPP5E	None	None	0.285267	0.000170284	0.253815	0.020435	0.002192	1.18987e-20	474229	-0.0192142	0.0184393	0.2974	115803	FALSE	FALSE	NA	NA	NA
rs1323650	10	6033049	T	G	None	IL15RA	IL2RA	0.680787	8.05552e-05	0.119111	-0.013614	0.002151	2.53e-10	470486	0.00458945	0.019401	0.813	115803	FALSE	FALSE	NA	NA	NA
rs11255507	10	8109615	G	T	GATA3	None	None	0.17824	0.000119484	0.178089	0.020196	0.00261	1.05003e-14	474236	0.0628333	0.0218257	0.00399098	115803	FALSE	FALSE	NA	NA	NA
rs2646438	10	8565675	A	G	None	KRT8P37	CHCHD3P1	0.565689	0.000206821	0.307586	-0.020516	0.002001	1.20005e-24	473155	0.00863719	0.0163807	0.598	115803	FALSE	FALSE	NA	NA	NA
rs962993	10	9053132	T	C	None	RP11-428L9.2	LINC00709	0.422478	0.000797804	1.18992	-0.040434	0.002009	4.9204e-90	474236	0.00866237	0.0169352	0.609	115803	FALSE	FALSE	NA	NA	NA
rs2992333	10	26727454	A	G	APBB1IP	None	None	0.598657	0.000560508	0.829725	-0.034153	0.002028	1.3499e-63	470794	0.00548493	0.0166812	0.742299	115803	FALSE	FALSE	NA	NA	NA
rs2807740	10	28784483	T	C	RP11-351M16.3	None	None	0.76966	0.000442448	0.659668	0.035325	0.002358	1.05003e-50	474231	0.0493614	0.0197199	0.0123101	115803	FALSE	FALSE	NA	NA	NA
rs2505521	10	43804617	T	C	None	RASGEF1A	RP11-168L22.2	0.829154	6.52076e-05	0.0968987	-0.015171	0.002675	1.45001e-08	472837	-0.00914166	0.0219456	0.677001	115803	FALSE	FALSE	NA	NA	NA
rs17482472	10	44859618	A	G	CXCL12	None	None	0.098902	0.000176646	0.262526	-0.031481	0.003346	5.33949e-21	472837	0.0190809	0.028562	0.5041	115803	FALSE	FALSE	NA	NA	NA
rs72834751	10	64559465	T	C	RP11-436D10.3	None	None	0.01273	0.000129376	0.192834	-0.071743	0.009325	1.50003e-14	474234	-0.178397	0.144567	0.2172	115803	FALSE	FALSE	NA	NA	NA
rs3747869	10	73520632	C	A	CDH23	None	None	0.90083	7.0223e-05	0.104352	0.019825	0.003316	2.30999e-09	472837	-0.0152152	0.0265916	0.5672	115803	FALSE	FALSE	NA	NA	NA
rs495149	10	89795523	T	C	None	SNORD74	MED6P1	0.164184	0.00016173	0.241065	0.024275	0.002674	1.15001e-19	474234	0.05509	0.0216659	0.0109999	115803	FALSE	FALSE	NA	NA	NA
rs7897422	10	90849704	C	T	None	MIR4679-2	RP11-341B24.3	0.192058	0.000133854	0.199047	0.020768	0.002521	1.85012e-16	473135	-0.00737275	0.01987	0.7106	115803	FALSE	FALSE	NA	NA	NA
rs2419313	10	111750851	A	G	None	RP11-451M19.3	ADD3	0.142533	0.000105011	0.156513	-0.020727	0.002869	5.20955e-13	474228	-0.0180364	0.0230136	0.4332	115803	FALSE	FALSE	NA	NA	NA
rs7080536	10	115348046	A	G	HABP2	None	None	0.043176	0.000157742	0.234426	-0.043694	0.004952	1.17004e-18	472834	-0.0506931	0.0499124	0.3098	115803	FALSE	FALSE	NA	NA	NA
rs1059091	11	309127	G	A	IFITM2	None	None	0.321344	0.000499501	0.734852	0.033841	0.002141	3.08035e-56	467918	-0.10454	0.0253429	3.70698e-05	115803	FALSE	FALSE	NA	NA	NA
rs58833930	11	2325997	T	C	TSPAN32	None	None	0.112968	0.000109391	0.162718	-0.023363	0.003139	1.02991e-13	473290	-0.0152152	0.0263938	0.5643	115803	FALSE	FALSE	NA	NA	NA
rs11024646	11	2955929	T	C	None	PHLDA2	NAP1L4	0.218739	9.97659e-05	0.148696	0.017085	0.002411	1.45011e-12	474234	0.0406137	0.0221608	0.0668498	115803	FALSE	FALSE	NA	NA	NA
rs4243951	11	9856524	G	A	SBF2	None	None	0.755956	7.13611e-05	0.106043	-0.013907	0.00232	2.1e-09	472835	-0.0118702	0.0194035	0.5407	115803	FALSE	FALSE	NA	NA	NA
rs214080	11	17299762	G	A	NUCB2	None	None	0.579931	8.11792e-05	0.120585	0.012908	0.002009	1.37e-10	472644	-0.0329511	0.016682	0.0482403	115803	FALSE	FALSE	NA	NA	NA
rs34439695	11	33901483	T	C	LMO2	None	None	0.035263	9.7959e-05	0.146001	-0.037944	0.005456	3.67029e-12	474229	-0.00159872	0.0477662	0.9733	115803	FALSE	FALSE	NA	NA	NA
rs473739	11	64147919	G	T	None	RPS6KA4	AP003774.6	0.31889	8.37129e-05	0.12452	-0.013882	0.002128	7.06968e-11	473293	0.0586462	0.0181711	0.00124899	115803	FALSE	FALSE	NA	NA	NA
rs4409785	11	95311422	C	T	None	RP11-338H14.1	RP11-644L4.1	0.172343	7.70572e-05	0.114509	0.016435	0.00263	4.25001e-10	472838	0.090253	0.0212129	2.09402e-05	115803	FALSE	FALSE	NA	NA	NA
rs637064	11	108140909	T	C	ATM	None	None	0.556128	0.00029035	0.432835	0.024251	0.001994	5.43e-34	474235	-0.0355236	0.0163577	0.02988	115803	FALSE	FALSE	NA	NA	NA
rs520461	11	126047425	G	A	None	RP11-50B3.2	RP11-50B3.1	0.2218	6.52472e-05	0.0972439	-0.013748	0.00239	9.08009e-09	474233	-0.00468899	0.0196186	0.8111	115803	FALSE	FALSE	NA	NA	NA
rs12820863	12	4318723	T	C	None	RP11-320N7.1	CCND2-AS1	0.351578	0.000230123	0.341238	0.022466	0.002142	1.07004e-25	471756	0.0113355	0.0202962	0.5765	115803	FALSE	FALSE	NA	NA	NA
rs1800692	12	6442346	G	A	TNFRSF1A	None	None	0.58754	0.000157925	0.234389	-0.018051	0.002039	8.92072e-19	472213	0.0612832	0.0177916	0.000572097	115803	FALSE	FALSE	NA	NA	NA
rs3759332	12	6491078	C	T	LTBR	None	None	0.390595	6.78122e-05	0.100837	-0.011935	0.002064	7.53998e-09	473153	-0.0387398	0.0244031	0.1124	115803	FALSE	FALSE	NA	NA	NA
rs12827988	12	9130287	G	A	KLRG1	None	None	0.456703	0.000124717	0.185868	-0.015853	0.001987	1.57e-15	474184	-0.00588266	0.0162353	0.7171	115803	FALSE	FALSE	NA	NA	NA
rs4931002	12	32143169	A	C	KIAA1551	None	None	0.779279	0.000160203	0.238789	-0.02158	0.002388	1.72982e-19	474236	-0.00451016	0.0202558	0.8238	115803	FALSE	FALSE	NA	NA	NA
rs10876550	12	54712308	A	G	COPZ1	None	None	0.559198	9.4035e-05	0.139417	0.013811	0.001998	4.9204e-12	471745	-0.0037928	0.0168685	0.8221	115803	FALSE	FALSE	NA	NA	NA
rs3024971	12	57493727	G	T	STAT6	None	None	0.107204	0.000309839	0.461886	-0.040232	0.003209	5.03965e-36	474224	0.0456252	0.0275332	0.097499	115803	FALSE	FALSE	NA	NA	NA
rs10777378	12	92518680	A	G	C12orf79	None	None	0.535724	0.000251564	0.374143	-0.022488	0.001989	1.27997e-29	473151	-0.0370067	0.0163288	0.0234299	115803	FALSE	FALSE	NA	NA	NA
rs1471816	12	94145120	A	G	CRADD	None	None	0.503325	5.95223e-05	0.0887111	0.010911	0.001985	3.94003e-08	474233	0.0222506	0.0164128	0.1752	115803	FALSE	FALSE	NA	NA	NA
rs10745763	12	96811386	T	G	None	CDK17	RP11-510I5.4	0.423316	8.88498e-05	0.131986	0.01349	0.002018	2.40991e-11	472664	-0.00110061	0.0178738	0.9509	115803	FALSE	FALSE	NA	NA	NA
rs1265564	12	111708458	C	A	CUX2	None	None	0.442517	0.00316347	4.6946	0.080073	0.002035	1e-200	470739	0.0391246	0.0170629	0.0218499	115803	FALSE	FALSE	NA	NA	NA
rs2255531	12	121414915	A	G	HNF1A-AS1	None	None	0.350975	0.00012231	0.181937	-0.016385	0.002079	3.39e-15	473289	-0.00816656	0.0171276	0.633501	115803	FALSE	FALSE	NA	NA	NA
rs28532037	12	123883406	A	G	SETD8	None	None	0.906507	0.000149045	0.221715	-0.029653	0.003416	4.18986e-18	473296	0.0100493	0.0328403	0.7596	115803	FALSE	FALSE	NA	NA	NA
rs12861824	13	31079184	C	T	HMGB1	None	None	0.275439	0.000175637	0.261199	-0.020977	0.002402	2.59e-18	473149	0.0269602	0.0341322	0.4296	115803	FALSE	FALSE	NA	NA	NA
rs7986796	13	40351064	T	G	COG6	None	None	0.6277	0.000275147	0.410166	0.024263	0.002058	4.91021e-32	474237	0.0479327	0.0173874	0.00583795	115803	FALSE	FALSE	NA	NA	NA
rs17061503	13	41246758	A	G	None	FOXO1	MIR320D1	0.307403	0.000537477	0.799067	0.035528	0.002159	8.04081e-61	472835	0.0144032	0.0176095	0.4134	115803	FALSE	FALSE	NA	NA	NA
rs71429414	13	42945821	A	G	None	FABP3P2	TNFSF11	0.196207	0.000108829	0.162205	-0.018575	0.002496	1.02991e-13	474231	-0.0191161	0.0212525	0.3684	115803	FALSE	FALSE	NA	NA	NA
rs201798	13	50954721	A	G	DLEU1	None	None	0.614944	0.000192932	0.287582	0.020184	0.002044	5.70953e-23	474235	0.0236189	0.0172204	0.1702	115803	FALSE	FALSE	NA	NA	NA
rs7327960	13	74682892	C	T	KLF12	None	None	0.826621	8.93851e-05	0.133223	0.017659	0.002629	1.90985e-11	474235	-0.0377019	0.0215098	0.0796398	115803	FALSE	FALSE	NA	NA	NA
rs2182885	13	99855124	A	G	UBAC2	None	None	0.605228	0.000331181	0.493722	0.026326	0.00203	2.05022e-38	474234	0.0364284	0.0167033	0.0291897	115803	FALSE	FALSE	NA	NA	NA
rs12100034	13	114956773	A	G	None	RASA3	CDC16	0.359122	0.000133734	0.198934	-0.017045	0.002079	2.60016e-16	473293	0.0242927	0.0174549	0.164	115803	FALSE	FALSE	NA	NA	NA
rs12882281	14	21431304	C	T	None	RNASE2	RN7SL189P	0.238599	6.72032e-05	0.100159	-0.0136	0.00235	7.37004e-09	474233	-0.0129162	0.0195722	0.5093	115803	FALSE	FALSE	NA	NA	NA
rs2239633	14	23589057	A	G	None	CEBPE	SLC7A8	0.483519	0.000603854	0.897809	0.034771	0.001986	1.50003e-68	472835	0.00461061	0.0165685	0.7808	115803	FALSE	FALSE	NA	NA	NA
rs7141943	14	25438250	G	A	STXBP6	None	None	0.394677	0.000120477	0.179213	0.015879	0.002038	7.00003e-15	473294	0.0130852	0.0169567	0.4403	115803	FALSE	FALSE	NA	NA	NA
rs8020739	14	35882492	T	G	None	NFKBIA	DNAJC8P1	0.64383	0.00028003	0.415658	0.02471	0.002087	2.5698e-32	472205	0.0306262	0.0174456	0.0791699	115803	FALSE	FALSE	NA	NA	NA
rs8012643	14	37692864	T	C	MIPOL1	None	None	0.286432	9.77152e-05	0.145639	0.015461	0.002194	1.90985e-12	474233	-0.00995033	0.0179052	0.5784	115803	FALSE	FALSE	NA	NA	NA
rs941616	14	52621945	T	C	None	RP11-1033H12.1	RP11-1033H12.3	0.609564	6.62883e-05	0.0987963	-0.011801	0.002034	6.69006e-09	474236	-0.0275768	0.0166655	0.0979806	115803	FALSE	FALSE	NA	NA	NA
rs6573020	14	55871452	T	C	ATG14	None	None	0.433436	0.000207894	0.309888	0.020574	0.002019	2.30994e-24	474234	0.0320068	0.016407	0.0510799	115803	FALSE	FALSE	NA	NA	NA
rs7158239	14	65520616	A	G	CHURC1-FNTB	None	None	0.395176	0.000115736	0.172501	0.01556	0.002037	2.27982e-14	474233	0.0221434	0.0168539	0.1889	115803	FALSE	FALSE	NA	NA	NA
rs12878610	14	73389048	C	T	None	snoU13	DCAF4	0.475864	8.66933e-05	0.129209	-0.013183	0.001994	3.95003e-11	474230	-0.016841	0.0162759	0.3008	115803	FALSE	FALSE	NA	NA	NA
rs7975	14	77793207	A	G	GSTZ1	None	None	0.324166	6.43958e-05	0.0956917	-0.012123	0.002124	1.17001e-08	472834	-0.00866237	0.0174398	0.6194	115803	FALSE	FALSE	NA	NA	NA
rs3742704	14	88477882	C	A	GPR65	None	None	0.091601	6.31517e-05	0.0938433	0.01948	0.003441	1.54e-08	472837	0.00793137	0.0286358	0.781801	115803	FALSE	FALSE	NA	NA	NA
rs11555542	14	94417531	C	T	ASB2	None	None	0.062749	0.000479378	0.712653	0.06384	0.004108	2.11982e-54	472837	0.130906	0.124849	0.2944	115803	FALSE	FALSE	NA	NA	NA
rs11628569	14	103190362	G	A	RCOR1	None	None	0.289982	0.000113307	0.16888	-0.016588	0.002198	4.70002e-14	474231	-0.0142003	0.0197349	0.4718	115803	FALSE	FALSE	NA	NA	NA
rs62006172	15	38904527	A	G	None	RASGRP1	RP11-275I4.2	0.041969	0.000113301	0.168872	-0.037536	0.004973	4.61955e-14	474236	-0.0560967	0.0676529	0.407	115803	FALSE	FALSE	NA	NA	NA
rs7173571	15	41712807	C	T	RTF1	None	None	0.526604	9.74296e-05	0.145213	0.013979	0.001993	2.39994e-12	474233	0.000499875	0.0168263	0.9763	115803	FALSE	FALSE	NA	NA	NA
rs34212866	15	43702964	G	A	TP53BP1	None	None	0.220743	0.0001392	0.207475	0.020115	0.002401	5.73984e-17	474227	-0.0124225	0.0210397	0.5549	115803	FALSE	FALSE	NA	NA	NA
rs62005030	15	60725339	T	C	NARG2	None	None	0.123915	5.98657e-05	0.0892137	-0.016605	0.003028	4.26e-08	474184	-0.00039992	0.0253236	0.9874	115803	FALSE	FALSE	NA	NA	NA
rs11071559	15	61069988	T	C	RORA	None	None	0.13051	0.000111852	0.166711	-0.0222	0.002945	4.93969e-14	474231	-0.0286846	0.0239326	0.2307	115803	FALSE	FALSE	NA	NA	NA
rs17293632	15	67442596	T	C	SMAD3	None	None	0.236264	0.000316622	0.471552	0.02962	0.002337	8.92072e-37	473774	-0.0117309	0.0193765	0.5449	115803	FALSE	FALSE	NA	NA	NA
rs28362902	15	74712178	A	G	SEMA7A	None	None	0.132809	6.33124e-05	0.0943606	0.016579	0.002935	1.66001e-08	474235	-0.00707491	0.0246387	0.774	115803	FALSE	FALSE	NA	NA	NA
rs7257	15	80191343	A	G	ST20-MTHFS	None	None	0.567153	0.000554397	0.825876	0.033603	0.002002	3.59998e-63	473776	0.0203048	0.0163614	0.2146	115803	FALSE	FALSE	NA	NA	NA
rs8026803	15	80260014	C	T	BCL2A1	None	None	0.260856	0.000376727	0.560534	-0.031256	0.002259	1.66994e-43	473295	-0.00757127	0.0190084	0.6904	115803	FALSE	FALSE	NA	NA	NA
rs13511	15	86284817	C	T	AKAP13	None	None	0.57742	0.000130536	0.194556	-0.016355	0.002009	4.12952e-16	474215	-0.0638987	0.01648	0.000105599	115803	FALSE	FALSE	NA	NA	NA
rs6496717	15	91181567	T	C	CRTC3	None	None	0.759996	0.000129857	0.193552	0.018867	0.00232	4.41977e-16	474237	0.0272684	0.0192028	0.1556	115803	FALSE	FALSE	NA	NA	NA
rs74331768	16	2163962	A	G	PKD1	None	None	0.098145	6.71965e-05	0.100149	0.019483	0.003368	7.48997e-09	474231	-0.0071742	0.0329423	0.8276	115803	FALSE	FALSE	TRUE	rs74331768	rs28605000
rs4280242	16	2830482	T	C	None	TCEB2	PRSS33	0.754112	0.000401734	0.597579	-0.032913	0.002318	1.02991e-45	473154	0.0522129	0.0309765	0.0918798	115803	FALSE	FALSE	NA	NA	NA
rs11648292	16	4462897	A	C	CORO7-PAM16	None	None	0.693342	7.22638e-05	0.107703	-0.013036	0.002158	1.59001e-09	474235	0.0413339	0.0180713	0.0221799	115803	FALSE	FALSE	NA	NA	NA
rs121564	16	20717360	T	G	ACSM3	None	None	0.270023	0.000108161	0.16121	-0.016564	0.002233	1.26009e-13	474234	-0.00767051	0.0186276	0.6805	115803	FALSE	FALSE	NA	NA	NA
rs3785356	16	27349168	T	C	IL4R	None	None	0.298035	0.000380808	0.566564	0.030168	0.00218	1.69981e-43	473258	0.00964638	0.0177921	0.5877	115803	FALSE	FALSE	NA	NA	NA
rs9939774	16	30068354	T	C	ALDOA	None	None	0.404524	0.000411789	0.613922	-0.029236	0.00202	1.98016e-47	474219	0.0705298	0.0167812	2.635e-05	115803	FALSE	FALSE	NA	NA	NA
rs1120275	16	48598737	G	T	N4BP1	None	None	0.3108	0.000244567	0.363735	-0.023893	0.002142	7.53009e-29	473153	0.0204887	0.0173596	0.2379	115803	FALSE	FALSE	NA	NA	NA
rs1684578	16	57069650	T	G	NLRC5	None	None	0.415559	0.00013004	0.193251	0.016362	0.002017	5.14991e-16	472835	0.001998	0.016848	0.9056	115803	FALSE	FALSE	NA	NA	NA
rs16956811	16	57444002	G	T	CCL17	None	None	0.080686	0.000127776	0.190447	-0.029348	0.003685	1.74985e-15	474230	-0.026934	0.0297945	0.366	115803	FALSE	FALSE	NA	NA	NA
rs8050508	16	67303358	T	C	SLC9A5	None	None	0.030896	7.31094e-05	0.108963	0.034941	0.005716	1.01e-09	474234	0.0372866	0.043166	0.3877	115803	FALSE	FALSE	NA	NA	NA
rs1170439	16	68608511	C	T	ZFP90	None	None	0.779264	0.000174332	0.259261	0.022511	0.002403	7.85959e-21	473155	0.0299471	0.0204048	0.1422	115803	FALSE	FALSE	NA	NA	NA
rs301162	16	85810647	G	A	EMC8	None	None	0.853049	0.000171299	0.255332	0.026139	0.002803	1.16011e-20	474237	-0.0364565	0.0228624	0.1108	115803	FALSE	FALSE	NA	NA	NA
rs17175830	16	88558164	A	G	ZFPM1	None	None	0.237656	0.00037521	0.558275	0.032179	0.002365	4.13048e-42	473293	0.00400802	0.0221332	0.8563	115803	FALSE	FALSE	NA	NA	NA
rs3096309	16	89431603	T	C	ANKRD11	None	None	0.824069	6.37101e-05	0.0946734	0.014823	0.002608	1.36e-08	472838	-0.0378737	0.0220363	0.0856702	115803	FALSE	FALSE	NA	NA	NA
rs34210653	17	4535314	A	G	ALOX15	None	None	0.020746	0.00125238	1.86695	-0.175565	0.006973	8.10961e-140	473775	-0.107149	0.161715	0.5076	115803	FALSE	FALSE	NA	NA	NA
rs55868524	17	7170665	A	G	None	Y_RNA	SLC2A4	0.605887	8.25585e-05	0.12304	0.013148	0.002031	9.9106e-11	474206	0.0275768	0.0174147	0.1133	115803	FALSE	FALSE	NA	NA	NA
rs35850753	17	7578671	T	C	TP53	None	None	0.019768	7.35896e-05	0.109673	0.043576	0.007273	2.13998e-09	474212	0.0969515	0.0835349	0.2458	115803	FALSE	FALSE	NA	NA	NA
rs397187	17	8784759	C	T	PIK3R5	None	None	0.429693	7.39204e-05	0.109919	-0.012281	0.002022	1.28e-09	473147	0.0010005	0.0161821	0.9507	115803	FALSE	FALSE	NA	NA	NA
rs12941068	17	17737857	A	G	SREBF1	None	None	0.285851	7.89406e-05	0.117153	-0.013905	0.002272	9.59003e-10	472214	-0.0225524	0.0251148	0.3692	115803	FALSE	FALSE	NA	NA	NA
rs58745116	17	33803592	A	G	SLFN12L	None	None	0.391451	0.00011009	0.1637	-0.015201	0.002034	8.20918e-14	473122	0.0172479	0.0168459	0.3059	115803	FALSE	FALSE	NA	NA	NA
rs35689157	17	37962845	A	G	IKZF3	None	None	0.034518	0.000320636	0.476125	-0.069358	0.005438	3.2802e-37	472378	-0.0544882	0.0446369	0.2222	115803	FALSE	FALSE	NA	NA	NA
rs62061733	17	44018399	G	A	MAPT	None	None	0.229432	0.000368801	0.549826	-0.032296	0.002364	1.91999e-42	474233	-0.0553013	0.0199787	0.00564001	115803	FALSE	FALSE	NA	NA	NA
rs11079340	17	56271060	C	T	EPX	None	None	0.321638	6.57081e-05	0.0979305	0.012271	0.002121	7.48997e-09	474231	0.0259601	0.0175196	0.1384	115803	FALSE	FALSE	NA	NA	NA
rs11869228	17	57800358	T	C	VMP1	None	None	0.840958	0.000113239	0.168282	0.020575	0.002712	3.44985e-14	472838	-0.0796928	0.0217955	0.0002558	115803	FALSE	FALSE	NA	NA	NA
rs7215391	17	64232022	T	C	APOH	None	None	0.257019	6.13286e-05	0.0914032	-0.012672	0.002272	2.49e-08	474232	0.00677698	0.0186622	0.7165	115803	FALSE	FALSE	NA	NA	NA
rs62086903	17	66016006	C	T	None	RP11-855A2.5	KPNA2	0.231992	0.000329795	0.490681	0.030422	0.00238	2.26986e-37	473295	0.0195085	0.0255533	0.4452	115803	FALSE	FALSE	NA	NA	NA
rs180506	17	68274205	A	G	None	CALM2P1	CTD-2378E21.1	0.776272	0.000183587	0.27365	-0.02299	0.002385	5.81969e-22	474234	-0.0441609	0.0200915	0.0279499	115803	FALSE	FALSE	NA	NA	NA
rs8076052	17	73779198	C	A	H3F3B	None	None	0.296433	0.000140224	0.208592	-0.018335	0.00218	4.33012e-17	473295	0.0549843	0.0181808	0.00249201	115803	FALSE	FALSE	NA	NA	NA
rs7220649	17	76331757	T	C	AC061992.2	None	None	0.043218	6.5874e-05	0.0972868	-0.028223	0.004951	1.23001e-08	469930	0.054773	0.057738	0.3428	115803	FALSE	FALSE	NA	NA	NA
rs9894839	17	80491743	C	T	FOXK2	None	None	0.63524	6.80289e-05	0.101385	0.012116	0.00213	1.32999e-08	474211	0.0307685	0.0170388	0.0709496	115803	FALSE	FALSE	NA	NA	NA
rs2847266	18	12773338	T	C	None	Y_RNA	RP11-973H7.1	0.716855	8.46691e-05	0.125533	-0.014442	0.002242	1.22e-10	471755	0.00886063	0.0226852	0.696101	115803	FALSE	FALSE	NA	NA	NA
rs9675999	18	20627691	A	G	None	RBBP8	CABLES1	0.626697	0.000125891	0.187633	0.016403	0.002057	1.59001e-15	474218	0.00965326	0.0181686	0.5952	115803	FALSE	FALSE	NA	NA	NA
rs75737219	18	45446007	A	C	SMAD2	None	None	0.013709	7.19538e-05	0.106854	0.051583	0.008568	1.78999e-09	472528	-0.00588266	0.0818438	0.9427	115803	FALSE	FALSE	TRUE	rs75737219	rs58573997
rs57633475	18	46469650	G	A	SMAD7	None	None	0.121715	0.00012991	0.193631	-0.02465	0.003048	6.36063e-16	474235	-0.0675652	0.0267521	0.0115499	115803	FALSE	FALSE	NA	NA	NA
rs954954	18	60902328	C	A	BCL2	None	None	0.104889	0.000232925	0.346184	-0.03522	0.00326	3.57026e-27	472836	-0.0289761	0.0264834	0.2739	115803	FALSE	FALSE	NA	NA	NA
rs9965489	18	61356047	A	G	SERPINB11	None	None	0.53313	0.000131678	0.196265	0.016264	0.001991	3.29989e-16	474232	0.00260339	0.0166975	0.8761	115803	FALSE	FALSE	NA	NA	NA
rs36084354	19	1079959	A	G	HMHA1	None	None	0.091843	0.000343334	0.510335	-0.045367	0.003441	1.17004e-39	472835	0.0666741	0.0451558	0.1398	115803	FALSE	FALSE	NA	NA	NA
rs14713	19	2714666	A	G	DIRAS1	None	None	0.20454	6.01341e-05	0.0894457	-0.013594	0.002464	3.52996e-08	473295	-0.0177417	0.0218967	0.4178	115803	FALSE	FALSE	NA	NA	NA
rs72987040	19	3251116	A	C	CELF5	None	None	0.126171	0.000103183	0.153789	-0.021632	0.00298	4.07005e-13	474232	0.00682323	0.0256965	0.7906	115803	FALSE	FALSE	NA	NA	NA
rs34466956	19	3353622	T	C	None	AC010649.1	NFIC	0.5676	8.99902e-05	0.133552	-0.01354	0.002029	2.60016e-11	472213	0.0278097	0.0183049	0.1287	115803	FALSE	FALSE	NA	NA	NA
rs410867	19	16427111	G	A	CTD-2562J15.6	None	None	0.216683	0.00119831	1.78799	-0.059414	0.00241	4.12098e-134	474234	0.0462534	0.0206045	0.0247799	115803	FALSE	FALSE	NA	NA	NA
rs2043293	19	19751456	A	C	GMIP	None	None	0.825801	6.37111e-05	0.094674	-0.014881	0.002619	1.36e-08	472833	0.00995033	0.0217222	0.6469	115803	FALSE	FALSE	NA	NA	NA
rs412884	19	40219449	C	T	None	LGALS14	CLC	0.672171	0.00146391	2.18486	0.057634	0.002109	2.2182e-164	474234	0.0465973	0.0172815	0.00701003	115803	FALSE	FALSE	NA	NA	NA
rs117955557	19	45766729	T	G	MARK4	None	None	0.256399	0.00035205	0.524838	-0.030385	0.002277	1.44012e-40	474228	-0.00159872	0.0194826	0.9346	115803	FALSE	FALSE	TRUE	rs117955557	rs7255933
rs76793172	19	46370301	T	C	SYMPK	None	None	0.091583	0.000289003	0.430825	-0.041676	0.003436	8.07049e-34	474234	-0.103098	0.0280038	0.000231798	115803	FALSE	FALSE	TRUE	rs76793172	rs61703905
rs2053927	19	52280983	T	G	FPR1	None	None	0.80327	6.59747e-05	0.0980368	-0.014448	0.002521	1.02e-08	472828	-0.00219758	0.0215565	0.9188	115803	FALSE	FALSE	NA	NA	NA
rs2253427	20	1552430	C	T	SIRPB1	None	None	0.778112	6.5808e-05	0.0974033	-0.013805	0.002397	8.68001e-09	470964	-0.0115666	0.0198604	0.5603	115803	FALSE	FALSE	NA	NA	NA
rs3790163	20	10647951	G	A	JAG1	None	None	0.792407	7.69342e-05	0.114176	-0.015292	0.002521	1.34999e-09	472216	-0.0111621	0.0256467	0.663399	115803	FALSE	FALSE	NA	NA	NA
rs7267752	20	17755245	C	T	None	BANF2	AL035045.1	0.083489	6.50564e-05	0.0967681	0.020618	0.003599	1.03999e-08	473297	0.0916768	0.0291811	0.00168	115803	FALSE	FALSE	NA	NA	NA
rs6141755	20	31163565	T	G	C20orf112	None	None	0.236009	0.000101987	0.152005	-0.016817	0.002348	8.30042e-13	474229	0.0208151	0.0193881	0.283	115803	FALSE	FALSE	NA	NA	NA
rs6103572	20	42657862	C	T	TOX2	None	None	0.729098	0.000228694	0.340125	-0.024061	0.002237	5.95937e-27	473156	-0.0399896	0.0185752	0.03133	115803	FALSE	FALSE	NA	NA	NA
rs290430	20	52675648	T	C	BCAS1	None	None	0.344859	6.59496e-05	0.0980658	-0.012081	0.002095	8.30998e-09	473148	-0.0107421	0.0171092	0.5301	115803	FALSE	FALSE	NA	NA	NA
rs73322872	20	62694105	T	C	TCEA2	None	None	0.241917	7.78525e-05	0.115768	0.014569	0.002327	3.91003e-10	473153	-0.0129839	0.0201674	0.5197	115803	FALSE	FALSE	NA	NA	NA
rs2223043	21	16438793	G	A	None	NRIP1	AF127577.12	0.306981	0.000159839	0.237544	0.019382	0.002295	3.22998e-17	472836	-0.0140015	0.0266562	0.5994	115803	FALSE	FALSE	NA	NA	NA
rs11701475	21	16931347	C	T	None	AJ009632.3	RNU6-1326P	0.22262	7.69145e-05	0.114635	0.014907	0.002442	1.06001e-09	474235	0.0217345	0.0214307	0.3105	115803	FALSE	FALSE	NA	NA	NA
rs11088236	21	34416187	T	C	AP000282.2	None	None	0.453012	0.000166257	0.247814	0.018316	0.001998	5.17011e-20	474235	-0.0336602	0.0163134	0.0390796	115803	FALSE	FALSE	NA	NA	NA
rs9979383	21	36715761	T	C	RUNX1	None	None	0.629829	0.000375322	0.556623	0.028371	0.002067	8.00018e-43	471753	-0.0382212	0.0170429	0.0249201	115803	FALSE	FALSE	NA	NA	NA
rs2838317	21	44991791	C	A	HSF2BP	None	None	0.550072	8.17714e-05	0.121595	0.012853	0.001994	1.2e-10	473149	-0.0254728	0.0163526	0.1193	115803	FALSE	FALSE	NA	NA	NA
rs7354779	21	45670770	C	T	DNMT3L	None	None	0.271434	0.000123715	0.183849	0.017686	0.002236	2.71019e-15	472831	0.0179381	0.0189053	0.3427	115803	FALSE	FALSE	NA	NA	NA
rs11702918	22	17594623	T	C	IL17RA	None	None	0.102562	9.16756e-05	0.136636	-0.022316	0.00328	1.05999e-11	474232	0.00803217	0.0273986	0.7694	115803	FALSE	FALSE	NA	NA	NA
rs5747308	22	18133500	C	A	BCL2L13	None	None	0.504517	0.00012128	0.180763	0.015575	0.001987	4.81948e-15	474226	0.0465676	0.0162288	0.00411197	115803	FALSE	FALSE	NA	NA	NA
rs34505104	22	24624609	G	A	GGT5	None	None	0.306171	0.000290018	0.432325	-0.026127	0.00216	1.22011e-33	474218	0.00925702	0.0192501	0.6306	115803	FALSE	FALSE	NA	NA	NA
rs60175411	22	37311858	A	G	CSF2RB	None	None	0.166741	0.000246451	0.36665	-0.029781	0.002681	1.24997e-28	473297	0.0577351	0.0226749	0.0108901	115803	FALSE	FALSE	NA	NA	NA
rs743002	22	41404939	C	T	None	RBX1	Y_RNA	0.065649	0.000424976	0.633612	-0.058857	0.00403	2.90001e-48	474235	0.0615563	0.0435479	0.1575	115803	FALSE	FALSE	NA	NA	NA
rs55955211	22	50656109	C	A	None	SELO	TUBGCP6	0.07362	0.000134168	0.199579	0.031363	0.003822	2.41991e-16	473289	0.245645	0.0666968	0.0002305	115803	FALSE	FALSE	NA	NA	NA

## Sheet: Sup Table 6. monocyte
SNP	chr	pos	effect_allele	other_allele	Overlapped.Gene	Nearest.Upstream.Gene	Nearest.Downstream.Gene	EAF	PVE	F statics	beta.exposure	se.exposure	pval.exposure	samplesize.exposure	beta.outcome	se.outcome	pval.outcome	samplesize.outcome	palindromic	ambiguous	proxy.outcome	target_snp.outcome	proxy_snp.outcome
rs12144117	1	9182141	T	C	GPR157	None	None	0.215407	6.71528e-05	0.0949218	-0.014095	0.002289	7.62992e-10	520509	0.00219758	0.0206137	0.9151	115803	FALSE	FALSE	NA	NA	NA
rs7524046	1	9307033	A	G	H6PD	None	None	0.251336	8.08135e-05	0.114162	0.014654	0.002156	1.10994e-11	520185	0.00863719	0.0193001	0.654501	115803	FALSE	FALSE	NA	NA	NA
rs7516138	1	9711642	G	A	None	TMEM201	PIK3CD	0.391091	0.000243091	0.344388	-0.022592	0.00193	1.31009e-31	521589	-0.0150121	0.0166412	0.367	115803	FALSE	FALSE	NA	NA	NA
rs6687430	1	10633245	A	G	PEX14	None	None	0.54337	7.01778e-05	0.0994047	0.011892	0.001876	2.41002e-10	521593	-0.018331	0.0163527	0.2623	115803	FALSE	FALSE	NA	NA	NA
rs284324	1	10724236	A	G	CASZ1	None	None	0.495314	0.000224488	0.290929	0.02119	0.00197	5.94019e-27	477177	-0.0625991	0.0172072	0.000274802	115803	FALSE	FALSE	NA	NA	NA
rs628615	1	23685408	C	T	None	HNRNPR	ZNF436	0.112511	5.75043e-05	0.0814519	-0.016969	0.002951	9.1601e-09	521592	0.0135083	0.0254866	0.5961	115803	FALSE	FALSE	NA	NA	NA
rs11247908	1	26638222	A	G	UBXN11	None	None	0.172916	0.000244635	0.346577	-0.029245	0.002464	1.91999e-32	521592	0.00531409	0.0213018	0.803	115803	FALSE	FALSE	NA	NA	NA
rs74765249	1	31203488	T	C	MATN1	None	None	0.281465	6.58676e-05	0.0931307	0.012761	0.002093	1.12001e-09	520653	0.0299471	0.0186114	0.1076	115803	FALSE	FALSE	TRUE	rs74765249	rs1882026
rs41268099	1	41328644	A	G	None	CITED4	RP5-1066H13.4	0.110855	0.000166338	0.235634	0.029048	0.002986	2.47002e-22	521591	-0.0231304	0.0279013	0.4071	115803	FALSE	FALSE	NA	NA	NA
rs55684236	1	44080009	A	G	PTPRF	None	None	0.348464	6.0365e-05	0.0855038	0.01153	0.001956	3.89e-09	521590	-0.0110609	0.0169848	0.5149	115803	FALSE	FALSE	NA	NA	NA
rs1889033	1	53211887	G	A	ZYG11B	None	None	0.485351	0.000123626	0.175114	-0.015731	0.001863	3.1798e-17	521570	-0.00591747	0.0162474	0.7157	115803	FALSE	FALSE	NA	NA	NA
rs34417629	1	54955589	A	G	None	RP4-705F19.1	AC099796.1	0.23399	6.17251e-05	0.0874304	0.013122	0.002203	2.65003e-09	521590	-0.0302382	0.0204274	0.1388	115803	FALSE	FALSE	NA	NA	NA
rs72675573	1	56636881	T	C	None	RP1-158P9.1	RP4-710M16.1	0.366495	0.000118384	0.167696	0.015967	0.001937	1.75995e-16	521592	-0.0200967	0.0168755	0.2337	115803	FALSE	FALSE	NA	NA	NA
rs1933295	1	62107021	G	A	None	AC099791.1	RP11-430G17.1	0.776592	0.000206248	0.26781	-0.02438	0.002335	1.7398e-25	478114	-0.0062193	0.0202893	0.7592	115803	FALSE	FALSE	NA	NA	NA
rs6664626	1	66128239	T	G	None	LEPR	RN7SL854P	0.142992	8.73173e-05	0.113366	0.018875	0.002862	4.38026e-11	478108	0.0430119	0.0282668	0.1281	115803	FALSE	FALSE	NA	NA	NA
rs12742428	1	67426487	G	A	MIER1	None	None	0.650574	0.000127513	0.165562	-0.016747	0.00203	1.67996e-16	478115	-0.0182658	0.0171341	0.2864	115803	FALSE	FALSE	NA	NA	NA
rs12756133	1	77949824	A	G	AK5	None	None	0.203774	5.39164e-05	0.0760639	0.01289	0.002324	2.98003e-08	519506	0.00697561	0.0210202	0.74	115803	FALSE	FALSE	NA	NA	NA
rs2810883	1	89332165	T	C	GTF2B	None	None	0.544768	7.89187e-05	0.111786	-0.012614	0.001878	1.93999e-11	521591	-0.0199986	0.0168363	0.2349	115803	FALSE	FALSE	NA	NA	NA
rs12118443	1	90038588	A	G	LRRC8B	None	None	0.489432	0.000162432	0.230099	-0.018028	0.001863	4.00037e-22	521588	-0.00370686	0.0162356	0.8194	115803	FALSE	FALSE	NA	NA	NA
rs4658231	1	92041502	G	A	None	RP11-47K11.2	RP11-91I11.1	0.24867	9.57184e-05	0.135221	-0.016005	0.002181	2.22998e-13	520190	-0.00975229	0.0186533	0.6011	115803	FALSE	FALSE	NA	NA	NA
rs1535701	1	93805201	G	T	RP4-717I23.3	None	None	0.621414	0.000202997	0.287566	0.020771	0.001925	4.05976e-27	521571	-0.0114344	0.0169171	0.4991	115803	FALSE	FALSE	NA	NA	NA
rs333947	1	110470764	A	G	CSF1	None	None	0.150214	0.000346639	0.489232	0.036848	0.002635	2.21004e-44	519569	0.0280042	0.0227332	0.218	115803	FALSE	FALSE	NA	NA	NA
rs67224956	1	118154575	C	T	FAM46C	None	None	0.170315	0.00020464	0.289382	0.026909	0.002479	2.01002e-27	520651	-0.0404699	0.0216046	0.0610394	115803	FALSE	FALSE	NA	NA	NA
rs4970966	1	150584103	T	G	ENSA	None	None	0.222433	0.00182513	2.58283	-0.072638	0.002252	1e-200	520192	0.0731085	0.0194314	0.000168298	115803	FALSE	FALSE	NA	NA	NA
rs3014807	1	153368020	T	G	None	S100A8	AL591704.7	0.118614	0.000136537	0.180329	0.025554	0.002989	1.31009e-17	486333	-0.0101483	0.0258834	0.695	115803	FALSE	FALSE	NA	NA	NA
rs3762281	1	156304782	G	A	CCT3	None	None	0.505158	8.47772e-05	0.120086	0.013022	0.001864	2.9703e-12	521592	-0.0071742	0.0162419	0.658701	115803	FALSE	FALSE	NA	NA	NA
rs3027012	1	159174123	T	C	DARC	None	None	0.182687	0.000236183	0.334599	0.028123	0.002424	4.37019e-31	521589	-0.0512633	0.0216701	0.0179999	115803	FALSE	FALSE	NA	NA	NA
rs4987353	1	169666987	A	G	SELL	None	None	0.310381	0.000205053	0.290491	-0.021886	0.002015	1.93019e-27	521592	0.0167393	0.0176638	0.3433	115803	FALSE	FALSE	NA	NA	NA
rs3795503	1	180905694	T	C	KIAA1614	None	None	0.314513	0.000153862	0.217956	-0.01889	0.002034	1.67996e-20	521586	-0.0222456	0.018764	0.2358	115803	FALSE	FALSE	NA	NA	NA
rs11590380	1	185400939	C	T	None	GS1-279B7.1	RNU7-183P	0.679418	0.000266542	0.346123	0.024736	0.002083	1.69005e-32	478116	0.015578	0.0178757	0.3835	115803	FALSE	FALSE	NA	NA	NA
rs12747432	1	198566554	T	G	None	ATP6V1G3	RP11-553K8.2	0.066638	7.18904e-05	0.10183	-0.02404	0.003738	1.31e-10	521590	-0.087003	0.0325251	0.00747395	115803	FALSE	FALSE	NA	NA	NA
rs2784250	1	221060393	G	T	None	HLX	RP11-453O22.1	0.140201	6.89146e-05	0.0976134	-0.016907	0.002685	3.11e-10	521583	-0.0247902	0.0228994	0.279	115803	FALSE	FALSE	NA	NA	NA
rs1335929	1	221136787	C	T	None	HLX	RP11-453O22.1	0.570881	0.000135467	0.191897	0.016628	0.001894	1.77011e-18	521591	-0.0102473	0.0163729	0.531401	115803	FALSE	FALSE	NA	NA	NA
rs113292043	1	223285200	T	C	None	DISP1	TLR5	0.065718	7.54284e-05	0.106843	-0.024784	0.003776	5.45004e-11	521594	0.0463581	0.0789739	0.5572	115803	FALSE	FALSE	TRUE	rs113292043	rs5744168
rs6696074	1	225962690	T	C	None	RP11-145A3.1	SRP9	0.562926	0.000165189	0.233523	0.018322	0.00192	1.49005e-21	520513	0.0187236	0.0171772	0.2757	115803	FALSE	FALSE	NA	NA	NA
rs4626924	1	234909298	T	C	None	LINC01132	RNY4P16	0.551005	0.000166555	0.235303	-0.018347	0.00191	8.19974e-22	520181	0.00349389	0.0169721	0.8369	115803	FALSE	FALSE	NA	NA	NA
rs4269828	1	235257838	G	A	None	RP11-443B7.3	RP4-597N16.1	0.560056	7.34546e-05	0.104046	0.012209	0.001915	1.88999e-10	521591	-0.0169427	0.0193642	0.3816	115803	FALSE	FALSE	NA	NA	NA
rs6429432	1	236107241	C	A	None	RP5-940F7.2	RP4-580N22.2	0.891513	0.00122724	1.74036	-0.079652	0.002993	6.29506e-156	521593	0.00965326	0.0262725	0.7133	115803	FALSE	FALSE	NA	NA	NA
rs61165644	1	244487940	G	A	None	RP11-278H7.3	C1orf100	0.14078	0.000168635	0.23889	-0.026402	0.002716	2.59e-22	521592	0.00471108	0.0252687	0.8521	115803	FALSE	FALSE	NA	NA	NA
rs4335411	1	249191706	A	G	None	AL672294.1	PGBD2	0.762473	0.000109828	0.148898	-0.017413	0.002412	5.51061e-13	499223	0.0260575	0.0412816	0.5279	115803	FALSE	FALSE	NA	NA	NA
rs4669869	2	12898460	C	T	None	TRIB2	AC064875.2	0.44511	0.000205592	0.289147	0.020401	0.001889	3.76011e-27	517821	0.0147076	0.0162188	0.3645	115803	FALSE	FALSE	NA	NA	NA
rs1367153	2	16641675	A	G	None	AC010880.1	AC104623.2	0.707555	5.33967e-05	0.0754965	-0.011359	0.002056	3.39e-08	520649	-0.0257281	0.0178112	0.1486	115803	FALSE	FALSE	NA	NA	NA
rs1031091	2	24680948	G	A	None	ITSN2	NCOA1	0.336191	5.33504e-05	0.0752754	-0.010933	0.001989	3.92998e-08	519575	-0.0129162	0.017373	0.4572	115803	FALSE	FALSE	NA	NA	NA
rs647137	2	31463850	A	G	EHD3	None	None	0.697455	0.000177424	0.250821	0.020504	0.002031	6.26037e-24	520511	-0.00833464	0.0179061	0.641599	115803	FALSE	FALSE	NA	NA	NA
rs78218855	2	43602460	T	C	None	TSPO	TTLL12	0.068442	6.14428e-05	0.0870313	0.021951	0.003688	2.72998e-09	521594	0.0134906	0.0321534	0.6748	115803	FALSE	FALSE	TRUE	rs78218855	rs11693201
rs6545873	2	61733012	C	T	XPO1	None	None	0.610495	0.000111956	0.158588	-0.015343	0.001915	1.18005e-15	521593	0.0467882	0.0167689	0.00526805	115803	FALSE	FALSE	NA	NA	NA
rs2136451	2	64993045	A	G	None	SERTAD2	AC007365.2	0.298482	9.48675e-05	0.13402	0.015051	0.002047	1.99986e-13	520194	-0.00833464	0.0179654	0.6427	115803	FALSE	FALSE	NA	NA	NA
rs7569084	2	65656969	T	C	SPRED2	None	None	0.583833	0.000369074	0.521534	0.027559	0.001895	7.39946e-48	520194	0.0682192	0.016551	3.76002e-05	115803	FALSE	FALSE	NA	NA	NA
rs7593080	2	86145787	T	C	None	RP11-548P2.2	POLR1A	0.574099	5.55804e-05	0.0787266	0.010661	0.001892	1.79999e-08	521592	0.00637961	0.0164014	0.697301	115803	FALSE	FALSE	NA	NA	NA
rs4907230	2	96855241	A	G	STARD7	None	None	0.323539	0.000106306	0.150269	0.015584	0.002002	7.23936e-15	520502	0.0534008	0.0175904	0.002399	115803	FALSE	FALSE	NA	NA	NA
rs6745920	2	102145661	C	T	None	AC092570.4	MAP4K4	0.619377	7.61558e-05	0.107583	0.012709	0.001997	2.01999e-10	520194	-0.00803217	0.0227808	0.724399	115803	FALSE	FALSE	NA	NA	NA
rs72836307	2	111776154	T	C	ACOXL	None	None	0.156407	0.000441564	0.624564	-0.040906	0.002579	1.36994e-56	520652	-0.0174469	0.0232032	0.452101	115803	FALSE	FALSE	NA	NA	NA
rs3789062	2	111917317	T	C	BCL2L11	None	None	0.245372	0.000149349	0.211183	-0.020082	0.002179	3.22033e-20	520653	-0.0295588	0.0196239	0.132	115803	FALSE	FALSE	NA	NA	NA
rs13027410	2	128593058	C	A	None	Y_RNA	RP5-935K16.1	0.317451	6.35414e-05	0.0835639	0.012109	0.00207	5.01996e-09	484298	-0.0241071	0.0176793	0.1727	115803	FALSE	FALSE	NA	NA	NA
rs7574456	2	136890059	T	C	None	CXCR4	HNRNPKP2	0.739962	0.000623645	0.880439	-0.040256	0.002125	5.19996e-80	519574	-0.0725067	0.0253913	0.00429596	115803	FALSE	FALSE	NA	NA	NA
rs59295685	2	137008098	T	C	None	HNRNPKP2	UBBP1	0.173015	0.000114957	0.162547	-0.020043	0.002487	7.98914e-16	520653	0.0661398	0.0318984	0.0381303	115803	FALSE	FALSE	NA	NA	NA
rs13032491	2	161080233	T	C	ITGB6	None	None	0.139101	6.1451e-05	0.0868857	0.016018	0.002733	4.71998e-09	520653	0.0112632	0.0253169	0.656401	115803	FALSE	FALSE	NA	NA	NA
rs62176784	2	169744551	G	A	SPC25	None	None	0.319489	0.000222685	0.314252	0.02263	0.002002	1.35988e-29	519574	0.00400802	0.0175053	0.8189	115803	FALSE	FALSE	NA	NA	NA
rs8207	2	170493863	G	A	PPIG	None	None	0.26667	7.1566e-05	0.101099	0.013527	0.002103	1.29e-10	520195	0.00300451	0.018502	0.871	115803	FALSE	FALSE	NA	NA	NA
rs4462758	2	182045054	A	G	AC104820.2	None	None	0.750205	0.000405756	0.572197	-0.032903	0.002155	1.42988e-52	519112	-0.0359381	0.0187895	0.0557905	115803	FALSE	FALSE	NA	NA	NA
rs6740847	2	182308352	G	A	None	AC020595.1	ITGA4	0.562078	0.00797386	11.3542	0.127269	0.001885	1e-200	520195	0.0113355	0.0164588	0.490999	115803	FALSE	FALSE	NA	NA	NA
rs34743120	2	182425330	A	G	CERKL	None	None	0.020053	8.58083e-05	0.121328	-0.046726	0.00679	6.15035e-12	520654	-0.0559076	0.0961921	0.5611	115803	FALSE	FALSE	NA	NA	NA
rs1400003	2	182961271	T	C	PPP1R1C	None	None	0.212658	5.21142e-05	0.0736837	-0.012475	0.002282	4.70002e-08	520653	-0.0018982	0.0198195	0.9237	115803	FALSE	FALSE	NA	NA	NA
rs6434817	2	196914283	G	A	DNAH7	None	None	0.718131	5.4475e-05	0.0769539	0.0116	0.002071	2.17e-08	520195	-0.0203048	0.0179848	0.2589	115803	FALSE	FALSE	NA	NA	NA
rs17860428	2	202151400	A	G	CASP8	None	None	0.179529	7.18218e-05	0.10155	-0.015614	0.002431	1.38998e-10	520651	0.0552455	0.0220451	0.0122101	115803	FALSE	FALSE	NA	NA	NA
rs6736362	2	219115108	T	C	ARPC2	None	None	0.559146	0.000242403	0.342793	0.022174	0.001885	6.4506e-32	520648	-0.00390762	0.0163318	0.8109	115803	FALSE	FALSE	NA	NA	NA
rs1127101	2	220040330	G	A	CNPPD1	None	None	0.603537	9.92067e-05	0.140149	0.014398	0.001903	3.98016e-14	520189	-0.018979	0.0165682	0.252	115803	FALSE	FALSE	NA	NA	NA
rs10197805	2	225750753	C	T	DOCK10	None	None	0.15658	0.00045647	0.645087	-0.041572	0.002564	4.70002e-59	520192	-0.0201947	0.0225033	0.3695	115803	FALSE	FALSE	NA	NA	NA
rs12694733	2	228321982	A	G	None	TM4SF20	MIR5703	0.582142	6.01477e-05	0.0850259	-0.011119	0.001889	4.06996e-09	520549	0.0165621	0.0166544	0.32	115803	FALSE	FALSE	NA	NA	NA
rs12993696	2	232272826	G	A	None	B3GNT7	ZBTB8OSP2	0.241702	6.73816e-05	0.095271	-0.013558	0.002191	6.32004e-10	520650	0.00180162	0.0186154	0.9229	115803	FALSE	FALSE	NA	NA	NA
rs34236350	2	241568326	T	C	GPR35	None	None	0.182541	0.000310107	0.401921	-0.032235	0.002507	8.43918e-38	477175	0.0397809	0.0234728	0.0901198	115803	FALSE	FALSE	NA	NA	NA
rs1822534	3	12266804	G	A	None	SYN2	GSTM5P1	0.394011	0.000458287	0.649392	-0.030979	0.001911	4.69029e-59	521585	-0.000300045	0.0185574	0.9871	115803	FALSE	FALSE	NA	NA	NA
rs869785	3	24347800	C	T	THRB	None	None	0.669622	0.000130957	0.185508	-0.017204	0.001981	3.97009e-18	521592	0.0414298	0.0172018	0.0160199	115803	FALSE	FALSE	NA	NA	NA
rs2228467	3	42906116	C	T	ACKR2	None	None	0.061974	0.00286793	4.06279	0.157057	0.003864	1e-200	520192	-0.00935609	0.0340035	0.783201	115803	FALSE	FALSE	NA	NA	NA
rs2213290	3	46406367	T	C	None	CCR2	RP11-24F11.2	0.407826	0.000611629	0.866818	0.035585	0.001932	1.10994e-75	521590	-0.0249853	0.0177141	0.1584	115803	FALSE	FALSE	NA	NA	NA
rs11130612	3	58029016	T	C	FLNB	None	None	0.334436	6.81527e-05	0.0965313	-0.012373	0.001985	4.70999e-10	521568	0.00120072	0.0175327	0.9454	115803	FALSE	FALSE	NA	NA	NA
rs13094390	3	71817778	G	A	None	GPR27	PROK2	0.115983	8.90937e-05	0.125974	-0.020844	0.002927	1.10994e-12	520654	0.00833464	0.0254298	0.7431	115803	FALSE	FALSE	NA	NA	NA
rs9809116	3	72397279	G	A	None	RP11-447M4.1	RYBP	0.408841	0.000146516	0.20755	0.01741	0.00191	8.20918e-20	521589	-0.0250828	0.0183563	0.1718	115803	FALSE	FALSE	NA	NA	NA
rs10935473	3	98416900	T	G	None	WWP1P1	ST3GAL6-AS1	0.441522	0.000308743	0.436254	0.025021	0.00188	2.29985e-40	520192	0.020713	0.017167	0.2276	115803	FALSE	FALSE	NA	NA	NA
rs13073885	3	119865160	C	T	None	RP11-18H7.1	GPR156	0.315326	6.91181e-05	0.0978981	0.012652	0.00201	3.16002e-10	521564	0.0242927	0.017517	0.1655	115803	FALSE	FALSE	NA	NA	NA
rs58011825	3	123104279	C	A	ADCY5	None	None	0.137161	7.99007e-05	0.112973	0.018373	0.002728	1.69005e-11	520650	0.00776974	0.0243137	0.7493	115803	FALSE	FALSE	NA	NA	NA
rs11713343	3	128185399	A	G	DNAJB8-AS1	None	None	0.196605	0.000217826	0.307121	-0.026259	0.002392	5.23962e-28	519112	-0.0246926	0.0221389	0.2647	115803	FALSE	FALSE	NA	NA	NA
rs2734047	3	128292844	G	A	C3orf27	None	None	0.635458	0.0027577	3.91668	0.077151	0.001952	1e-200	521587	0.0293258	0.0173854	0.091641	115803	FALSE	FALSE	NA	NA	NA
rs71331613	3	128553952	A	C	None	RAB7A	RP11-221E20.5	0.036301	0.000173345	0.245121	-0.049775	0.005022	3.98016e-23	520653	-0.125575	0.137529	0.3612	115803	FALSE	FALSE	NA	NA	NA
rs1976633	3	141650739	G	A	None	ATP1B3	RP11-271K21.11	0.834784	7.2061e-05	0.102072	-0.016163	0.002511	1.25e-10	521592	-0.0104545	0.0222863	0.639	115803	FALSE	FALSE	NA	NA	NA
rs7620353	3	150947555	T	C	MED12L	None	None	0.823086	5.9163e-05	0.0836505	0.014253	0.002453	6.42007e-09	520653	-0.0425944	0.0224214	0.0574698	115803	FALSE	FALSE	NA	NA	NA
rs16831132	3	159923303	T	C	IL12A-AS1	None	None	0.39739	8.83769e-05	0.124959	-0.013584	0.001931	2.07014e-12	520651	0.0202927	0.0169092	0.2301	115803	FALSE	FALSE	NA	NA	NA
rs7633965	3	168864643	C	A	MECOM	None	None	0.929301	8.21587e-05	0.116167	0.025005	0.003657	8.35026e-12	520655	-0.0618754	0.0334432	0.0642895	115803	FALSE	FALSE	NA	NA	NA
rs231988	3	172276979	C	T	None	TNFSF10	RP11-408H1.3	0.868197	0.000151974	0.197327	0.025769	0.002888	4.79954e-19	478118	0.0105555	0.0252816	0.676299	115803	FALSE	FALSE	NA	NA	NA
rs2018092	3	185903842	C	T	DGKG	None	None	0.614987	6.30642e-05	0.0891344	-0.01154	0.001922	1.97002e-09	520464	-0.0105555	0.0166781	0.5268	115803	FALSE	FALSE	NA	NA	NA
rs9815073	3	188115682	A	C	LPP	None	None	0.345844	0.000215013	0.303419	-0.021799	0.002061	4.16006e-26	519566	0.0593061	0.0202902	0.00346801	115803	FALSE	FALSE	NA	NA	NA
rs871134	4	7044380	T	C	TADA2B	None	None	0.571095	0.000718504	1.01075	0.038297	0.001915	7.05992e-89	517676	-0.0476467	0.0166976	0.00432404	115803	FALSE	FALSE	NA	NA	NA
rs73809166	4	36305937	C	T	DTHD1	None	None	0.023149	9.76391e-05	0.138307	0.046464	0.006392	3.78007e-13	521594	0.12579	0.0606354	0.0380303	115803	FALSE	FALSE	NA	NA	NA
rs6856799	4	38081983	C	T	TBC1D1	None	None	0.315049	5.31853e-05	0.0753338	-0.011101	0.002017	3.80996e-08	521591	0.0419685	0.0172814	0.01516	115803	FALSE	FALSE	NA	NA	NA
rs2711981	4	39039258	T	C	None	TMEM156	KLHL5	0.663087	0.000208461	0.294526	-0.0216	0.001986	1.59001e-27	520191	-0.0178399	0.017363	0.3042	115803	FALSE	FALSE	NA	NA	NA
rs723585	4	55503194	G	A	None	AC006552.1	KIT	0.483425	0.000136669	0.193599	-0.016542	0.00187	9.42975e-19	521592	-0.0148091	0.0163648	0.3655	115803	FALSE	FALSE	NA	NA	NA
rs9637714	4	57731446	C	T	None	SPINK2	REST	0.289005	0.000109256	0.154338	-0.016305	0.002084	5.42001e-15	520161	-0.0275179	0.017942	0.1251	115803	FALSE	FALSE	NA	NA	NA
rs1587222	4	79515724	G	A	ANXA3	None	None	0.701806	8.02986e-05	0.113506	0.013851	0.002057	1.71989e-11	520512	-0.0209172	0.0183297	0.2538	115803	FALSE	FALSE	NA	NA	NA
rs17005891	4	83547862	A	G	None	LINC00575	SCD5	0.184381	0.000781166	1.10528	-0.050963	0.002417	1.15001e-98	520648	-0.0115332	0.0208248	0.5797	115803	FALSE	FALSE	NA	NA	NA
rs4566648	4	84159219	G	T	RP11-576N17.5	None	None	0.342027	0.000290288	0.41127	-0.025396	0.001975	8.13954e-38	521587	0.00481156	0.0171859	0.7795	115803	FALSE	FALSE	NA	NA	NA
rs28723530	4	106426718	A	C	None	EEF1A1P9	AC004066.2	0.134572	5.45824e-05	0.0773129	-0.015308	0.002758	2.93002e-08	521592	-0.0456424	0.0243857	0.0612506	115803	FALSE	FALSE	NA	NA	NA
rs200910839	4	110887989	A	G	EGF	None	None	0.403454	0.000162119	0.229658	-0.018352	0.001912	8.82064e-22	521593	0.015723	0.0167364	0.3475	115803	FALSE	FALSE	NA	NA	NA
rs72720206	4	146105777	A	G	None	OTUD4	RPS23P4	0.326922	0.000115254	0.163249	-0.016183	0.001998	5.81969e-16	521554	0.00468899	0.0173867	0.787399	115803	FALSE	FALSE	NA	NA	NA
rs28612496	4	148291438	A	G	None	MIR548G	RP11-364M6.1	0.172531	5.96933e-05	0.0845525	0.014459	0.002482	5.81996e-09	521591	0.0470916	0.0219691	0.0320701	115803	FALSE	FALSE	NA	NA	NA
rs56058420	4	185237116	G	A	None	RP11-162O12.2	RP11-290F5.2	0.356231	6.31085e-05	0.0890442	0.01173	0.001975	2.95999e-09	519573	0.022935	0.0179998	0.2026	115803	FALSE	FALSE	NA	NA	NA
rs1425553	4	185396920	A	G	RP11-326I11.3	None	None	0.578634	6.03523e-05	0.0851546	-0.011125	0.001905	5.33998e-09	519571	-0.0226417	0.0165003	0.17	115803	FALSE	FALSE	NA	NA	NA
rs13167280	5	1280477	A	G	TERT	None	None	0.128106	6.79058e-05	0.087467	0.017435	0.002996	6.07002e-09	474344	0.0959604	0.0789344	0.2241	115803	FALSE	FALSE	NA	NA	NA
rs116619972	5	32223046	A	G	None	CTD-2186M15.3	CTD-2186M15.1	0.026454	8.34841e-05	0.118149	-0.040259	0.005861	6.72977e-12	521131	0.112273	0.052704	0.0331497	115803	FALSE	FALSE	TRUE	rs116619972	rs59291247
rs445611	5	35396119	G	A	None	PRLR	U3	0.844726	6.71895e-05	0.0951718	0.016004	0.002607	8.58005e-10	521594	-0.00783058	0.0234189	0.7381	115803	FALSE	FALSE	NA	NA	NA
rs74735005	5	57213910	C	T	None	RP11-478P10.1	snoU13	0.206468	9.44429e-05	0.133778	-0.016977	0.002327	3.13979e-13	521592	0.0254204	0.0203007	0.2105	115803	FALSE	FALSE	TRUE	rs74735005	rs11748085
rs2338021	5	71749094	C	T	ZNF366	None	None	0.879688	0.000212749	0.300771	-0.031703	0.002879	3.63999e-28	520513	-0.00642057	0.0243347	0.791899	115803	FALSE	FALSE	NA	NA	NA
rs31243	5	75594360	G	A	SV2C	None	None	0.09625	8.85044e-05	0.125029	-0.022555	0.003179	1.3499e-12	520193	0.0136933	0.0275136	0.6187	115803	FALSE	FALSE	NA	NA	NA
rs190982	5	88223420	A	G	MEF2C-AS1	None	None	0.602656	7.38057e-05	0.104355	-0.012414	0.001944	1.76999e-10	520652	0.0101514	0.0184121	0.5814	115803	FALSE	FALSE	NA	NA	NA
rs2548257	5	100162317	A	C	ST8SIA4	None	None	0.653021	7.55171e-05	0.106747	0.012909	0.001966	5.35057e-11	520514	-0.0315956	0.0170977	0.06461	115803	FALSE	FALSE	NA	NA	NA
rs10478058	5	110962584	G	A	STARD4-AS1	None	None	0.196989	6.96162e-05	0.0986087	0.014834	0.002354	3.01002e-10	521591	0.0266419	0.0204156	0.1919	115803	FALSE	FALSE	NA	NA	NA
rs6869021	5	111039017	T	C	NREP	None	None	0.313259	0.000122958	0.174173	-0.016905	0.002017	5.47016e-17	521587	-0.0208151	0.01767	0.2388	115803	FALSE	FALSE	NA	NA	NA
rs11242109	5	131677047	T	G	SLC22A4	None	None	0.478171	0.000251812	0.356004	-0.022463	0.001875	4.75007e-33	520504	-0.0393169	0.0163384	0.0161102	115803	FALSE	FALSE	NA	NA	NA
rs12332674	5	132322852	G	T	None	CTC-350I8.1	AC010240.3	0.152382	7.03627e-05	0.0996664	-0.016504	0.002625	3.32997e-10	521592	-0.0149871	0.0246812	0.5437	115803	FALSE	FALSE	NA	NA	NA
rs329125	5	133871101	A	C	JADE2	None	None	0.207081	9.09078e-05	0.128424	-0.016638	0.002346	1.38007e-12	520190	0.0252778	0.0203154	0.2134	115803	FALSE	FALSE	NA	NA	NA
rs6579771	5	149482262	T	C	CSF1R	None	None	0.268553	0.000444691	0.630124	0.033644	0.002115	6.13056e-57	521591	0.00260339	0.0187892	0.8898	115803	FALSE	FALSE	NA	NA	NA
rs17656204	5	149501803	T	C	PDGFRB	None	None	0.321977	0.0012803	1.80707	-0.054151	0.002035	6.77642e-156	519114	-0.0277124	0.017776	0.119	115803	FALSE	FALSE	NA	NA	NA
rs12522498	5	156802019	G	A	CYFIP2	None	None	0.360634	5.51623e-05	0.0779242	-0.010937	0.001949	2.04998e-08	520190	0.0176549	0.016971	0.2982	115803	FALSE	FALSE	NA	NA	NA
rs1902796	5	161368942	G	A	None	GABRA1	GABRG2	0.735738	5.41534e-05	0.0767053	-0.011801	0.002127	2.97002e-08	521593	-0.00642057	0.0179183	0.7201	115803	FALSE	FALSE	NA	NA	NA
rs360017	5	173207353	G	A	None	CTB-43E15.3	CTB-43E15.4	0.775236	0.000208857	0.295348	-0.024481	0.002251	1.61994e-27	520655	0.052118	0.019732	0.00825905	115803	FALSE	FALSE	NA	NA	NA
rs6883116	5	179230321	C	T	MGAT4B	None	None	0.417349	0.000157311	0.222842	-0.017985	0.001921	8.20918e-21	521586	0.0292675	0.0184311	0.1123	115803	FALSE	FALSE	NA	NA	NA
rs12530071	6	2886067	C	T	None	RP11-420G6.4	SERPINB9	0.224608	7.51555e-05	0.106169	-0.014689	0.002241	5.77963e-11	520190	0.00915794	0.0201329	0.649201	115803	FALSE	FALSE	NA	NA	NA
rs3761986	6	6680510	C	T	None	LY86	RP1-80N2.3	0.394272	7.04645e-05	0.0987933	-0.012146	0.00195	4.88e-10	516280	-0.02985	0.0169029	0.0773998	115803	FALSE	FALSE	NA	NA	NA
rs707793	6	10520009	C	T	GCNT2	None	None	0.531284	0.000457942	0.648801	-0.030323	0.001881	2.1301e-58	521503	0.00995033	0.0170634	0.5598	115803	FALSE	FALSE	NA	NA	NA
rs2927	6	16758112	C	T	ATXN1	None	None	0.580121	0.00013358	0.188714	-0.016559	0.001898	2.84971e-18	520189	-0.00833464	0.0165997	0.615601	115803	FALSE	FALSE	NA	NA	NA
rs9295484	6	20838445	T	G	CDKAL1	None	None	0.955853	6.89072e-05	0.0976047	-0.028574	0.004614	6.1e-10	521593	0.0243999	0.0439181	0.5785	115803	FALSE	FALSE	NA	NA	NA
rs4712652	6	22078615	A	G	CASC15	None	None	0.579923	0.000110123	0.155991	0.015034	0.001898	2.49e-15	521590	0.0473606	0.0165438	0.00420001	115803	FALSE	FALSE	NA	NA	NA
rs71550194	6	30243236	C	T	HCG17	None	None	0.594882	0.000399702	0.559636	-0.028797	0.001919	7.53009e-51	515411	0.0359461	0.0174435	0.0393296	115803	FALSE	FALSE	NA	NA	NA
rs2523562	6	31333095	T	C	MATN1-AS1	None	None	0.245752	0.00173817	2.46107	-0.068474	0.00217	1e-200	520514	-0.00310482	0.0206875	0.8807	115803	FALSE	FALSE	TRUE	rs2523562	rs2428490
rs11965885	6	43693094	T	G	RP1-261G23.5	None	None	0.581843	5.67154e-05	0.0800229	-0.010796	0.001925	2.09002e-08	519571	-0.0381625	0.0173879	0.0281799	115803	FALSE	FALSE	NA	NA	NA
rs1283945	6	44572306	C	T	None	RP3-449H6.1	SUPT3H	0.975589	5.75098e-05	0.0813981	-0.034748	0.006118	1.38e-08	521198	-0.0462534	0.0525872	0.3791	115803	FALSE	FALSE	NA	NA	NA
rs115202835	6	45561700	A	G	RUNX2	None	None	0.067747	9.35833e-05	0.132322	0.027219	0.003757	4.5196e-13	520654	0.00591747	0.0318046	0.8524	115803	FALSE	FALSE	TRUE	rs115202835	rs59194849
rs10948314	6	46911131	G	A	GPR116	None	None	0.10293	0.000208225	0.294192	-0.033579	0.003076	1.03992e-27	520190	0.00914166	0.0267767	0.732799	115803	FALSE	FALSE	NA	NA	NA
rs644492	6	53444319	G	A	GCLC	None	None	0.195876	0.000126878	0.179728	-0.020069	0.002358	1.83992e-17	521592	0.0507882	0.0208987	0.01509	115803	FALSE	FALSE	NA	NA	NA
rs915125	6	82463376	T	C	None	FAM46A	SNORA70	0.282198	0.000463735	0.655359	0.033833	0.002086	4.3401e-59	520193	0.0359381	0.0177124	0.04246	115803	FALSE	FALSE	NA	NA	NA
rs12207691	6	89832717	G	A	None	SRSF12	PM20D2	0.304304	5.76435e-05	0.0816491	-0.011668	0.002031	9.49008e-09	521593	-0.0071742	0.0178171	0.6872	115803	FALSE	FALSE	NA	NA	NA
rs9480737	6	107442277	G	A	None	BEND3	RNU6-1299P	0.321131	0.000205011	0.289899	-0.021684	0.002003	2.73968e-27	520639	-0.0291704	0.0251976	0.247	115803	FALSE	FALSE	NA	NA	NA
rs12198236	6	111111127	C	T	CDK19	None	None	0.562093	5.28474e-05	0.0748555	-0.010361	0.001892	4.45995e-08	521594	-0.0177567	0.0166842	0.2872	115803	FALSE	FALSE	NA	NA	NA
rs1970364	6	113969527	T	C	RP11-367G18.1	None	None	0.264825	0.000144502	0.204325	0.019264	0.002125	1.32008e-19	520644	0.011769	0.0187722	0.5307	115803	FALSE	FALSE	NA	NA	NA
rs9375150	6	122887555	G	T	PKIB	None	None	0.446815	0.000167474	0.237244	-0.018406	0.001886	1.83992e-22	521592	-0.0371994	0.016685	0.0257798	115803	FALSE	FALSE	NA	NA	NA
rs761841	6	131114386	C	T	None	RP11-102N11.1	SMLR1	0.576839	7.31636e-05	0.103356	0.012242	0.001903	1.31e-10	520192	-0.00110061	0.0167147	0.9475	115803	FALSE	FALSE	NA	NA	NA
rs12055642	6	135079040	C	T	None	RP1-287H17.1	RP3-352A20.1	0.199011	0.000104319	0.147768	0.018089	0.002337	1.03992e-14	521588	-0.0172504	0.0206935	0.4045	115803	FALSE	FALSE	NA	NA	NA
rs7776054	6	135418916	G	A	HBS1L	None	None	0.260831	0.000554021	0.784434	-0.037905	0.002128	6.08976e-71	521129	-0.0751075	0.0189847	7.615e-05	115803	FALSE	FALSE	NA	NA	NA
rs9494573	6	137135004	C	T	None	MAP3K5	PEX7	0.588851	0.000118685	0.16767	-0.015656	0.001905	2.18022e-16	520192	-0.0275179	0.0164394	0.0941499	115803	FALSE	FALSE	NA	NA	NA
rs149110519	6	144411338	T	C	None	PLAGL1	SF3B5	0.036036	0.00038669	0.547905	0.074605	0.005093	1.51008e-48	521590	-0.151003	0.10281	0.1419	115803	FALSE	FALSE	TRUE	rs149110519	rs73008259
rs9390460	6	147694334	C	T	STXBP5	None	None	0.53796	6.93478e-05	0.0982228	0.011811	0.001874	3.01002e-10	521560	-0.0268575	0.016429	0.1021	115803	FALSE	FALSE	NA	NA	NA
rs11155787	6	151686905	T	C	ZBTB2	None	None	0.637971	8.4661e-05	0.1196	0.013538	0.001949	3.92013e-12	520194	0.0205866	0.0172389	0.2324	115803	FALSE	FALSE	NA	NA	NA
rs2817441	6	156938699	T	C	None	RP11-518I13.1	RP11-230C9.1	0.279268	0.000190084	0.268235	-0.02173	0.0021	4.66982e-25	519571	0.00481156	0.0192375	0.8025	115803	FALSE	FALSE	NA	NA	NA
rs73784287	6	160980401	G	A	LPA	None	None	0.14927	6.08763e-05	0.0860733	0.015482	0.002645	4.93003e-09	520654	-0.0287818	0.0232225	0.2152	115803	FALSE	FALSE	NA	NA	NA
rs3012415	6	170489464	T	C	None	RP11-302L19.1	RP11-302L19.3	0.822848	0.000120721	0.156742	0.020349	0.002546	1.36994e-15	478118	-0.00320513	0.0267987	0.9048	115803	FALSE	FALSE	NA	NA	NA
rs2273215	6	170586082	A	G	RP5-894D12.3	None	None	0.458222	0.000163201	0.211489	-0.01813	0.001963	2.72019e-20	477174	-0.0742926	0.0176703	2.618e-05	115803	FALSE	FALSE	NA	NA	NA
rs4721764	7	2578455	A	G	BRAT1	None	None	0.209536	8.07916e-05	0.114439	0.015617	0.00233	2.11982e-11	521587	0.016536	0.022331	0.459	115803	FALSE	FALSE	NA	NA	NA
rs798563	7	2757867	C	A	AMZ1	None	None	0.297123	0.000128808	0.182463	0.017561	0.00208	3.22998e-17	521591	0.00762903	0.018533	0.6806	115803	FALSE	FALSE	NA	NA	NA
rs6796	7	6502367	C	T	DAGLB	None	None	0.274261	0.000824278	1.16392	0.045504	0.002116	1.65959e-102	519575	0.00440971	0.0201416	0.8267	115803	FALSE	FALSE	NA	NA	NA
rs13229868	7	6881302	A	G	None	OR7E39P	UNC93B2	0.197255	7.73963e-05	0.0999575	0.015633	0.002594	1.73002e-09	475605	0.0146915	0.0268385	0.5841	115803	FALSE	FALSE	NA	NA	NA
rs17700436	7	17167825	T	C	None	AC098592.8	AC003075.4	0.057432	8.79276e-05	0.124545	-0.028498	0.004027	1.53003e-12	521577	0.0725997	0.0353178	0.0398199	115803	FALSE	FALSE	NA	NA	NA
rs62454420	7	27191804	G	A	HOXA-AS3	None	None	0.070245	0.000158961	0.225177	-0.034885	0.003675	2.39001e-21	521578	-0.0711106	0.0316204	0.02452	115803	FALSE	FALSE	NA	NA	NA
rs17156536	7	28279488	A	C	JAZF1-AS1	None	None	0.159358	0.000163896	0.231756	0.024733	0.002577	8.65964e-22	520652	0.027474	0.0232533	0.2374	115803	FALSE	FALSE	NA	NA	NA
rs10238435	7	28724491	T	C	CREB5	None	None	0.239724	0.000202486	0.286848	-0.023569	0.002276	4.22961e-25	521583	0.00776974	0.0230904	0.7365	115803	FALSE	FALSE	NA	NA	NA
rs112248289	7	44776301	C	A	None	OGDH	ZMIZ2	0.128726	0.000109556	0.155179	0.0221	0.00282	4.82948e-15	521560	0.0312843	0.0271324	0.2489	115803	FALSE	FALSE	TRUE	rs112248289	rs799446
rs17544073	7	47451572	T	C	TNS3	None	None	0.449385	6.31237e-05	0.0894121	0.011294	0.001879	1.91999e-09	521593	-0.00793137	0.0164837	0.6304	115803	FALSE	FALSE	NA	NA	NA
rs13238198	7	49837504	T	C	VWC2	None	None	0.107602	8.95934e-05	0.126908	-0.021599	0.003013	7.87952e-13	521591	-0.0120274	0.02662	0.6514	115803	FALSE	FALSE	NA	NA	NA
rs73142138	7	65347962	G	A	VKORC1L1	None	None	0.399541	7.84044e-05	0.110628	0.012783	0.001915	2.5698e-11	519575	0.0110388	0.0168585	0.5126	115803	FALSE	FALSE	NA	NA	NA
rs7786376	7	73042614	G	A	None	MLXIPL	VPS37D	0.275978	6.12092e-05	0.0866985	0.012376	0.002112	4.72999e-09	521583	0.0320068	0.0196132	0.1027	115803	FALSE	FALSE	NA	NA	NA
rs1091815	7	73489643	A	G	None	ELN	LIMK1	0.76516	7.29767e-05	0.102969	-0.01425	0.002263	3.14e-10	519576	-0.00692391	0.0198477	0.7272	115803	FALSE	FALSE	NA	NA	NA
rs2106135	7	92299964	T	C	CDK6	None	None	0.018357	9.94338e-05	0.140848	-0.052526	0.007005	6.75927e-14	521588	-0.0591176	0.0565926	0.2962	115803	FALSE	FALSE	NA	NA	NA
rs3731332	7	92300568	T	C	CDK6	None	None	0.022895	0.000521953	0.738333	-0.108009	0.006386	4.00959e-64	520654	0.0467772	0.098192	0.6338	115803	FALSE	FALSE	NA	NA	NA
rs13225324	7	106517136	A	G	PIK3CG	None	None	0.305023	6.94846e-05	0.0984195	0.012802	0.002041	3.69003e-10	521576	-0.00935609	0.0176524	0.5961	115803	FALSE	FALSE	NA	NA	NA
rs62470670	7	114651694	G	A	MDFIC	None	None	0.092471	9.13771e-05	0.129436	-0.023333	0.00323	5.30029e-13	521594	0.00702462	0.027841	0.8008	115803	FALSE	FALSE	NA	NA	NA
rs7803075	7	130742066	G	A	LINC-PINT	None	None	0.735284	8.04081e-05	0.113355	-0.014372	0.002148	2.27982e-11	519112	-0.0180364	0.020267	0.3735	115803	FALSE	FALSE	NA	NA	NA
rs7785014	7	137881690	C	T	None	SNORA51	AC008155.2	0.670805	0.00028216	0.398929	-0.025276	0.002005	2.03986e-36	520514	0.0256677	0.0182592	0.1598	115803	FALSE	FALSE	NA	NA	NA
rs7787179	7	143081833	G	A	ZYX	None	None	0.206875	0.000142219	0.201044	0.020818	0.002322	3.30979e-19	520508	0.0115666	0.0230367	0.615601	115803	FALSE	FALSE	NA	NA	NA
rs2978889	8	6697316	A	G	GS1-24F4.2	None	None	0.503921	0.00018312	0.258005	-0.019138	0.001885	3.43005e-24	518763	0.00737275	0.0177399	0.677699	115803	FALSE	FALSE	NA	NA	NA
rs7826487	8	6880925	G	A	None	DEFA3	DEFA11P	0.115769	0.000344123	0.486265	-0.040998	0.002967	2.1702e-43	520195	0.0101514	0.0271813	0.7088	115803	FALSE	FALSE	NA	NA	NA
rs13267464	8	6906925	T	C	None	DEFA7P	DEFA5	0.399388	0.000201283	0.285147	-0.020483	0.001911	8.9002e-27	521591	-0.0036065	0.0166485	0.8285	115803	FALSE	FALSE	NA	NA	NA
rs4871844	8	22879734	C	T	TNFRSF10B	None	None	0.343089	0.000108337	0.15346	0.015503	0.00201	1.26999e-14	521589	0.00080032	0.0187205	0.9659	115803	FALSE	FALSE	NA	NA	NA
rs62501136	8	23089429	A	G	None	RP11-1149O23.3	CHMP7	0.221444	0.000144851	0.205184	0.020496	0.002268	1.71989e-19	521571	-0.0148886	0.021239	0.4833	115803	FALSE	FALSE	NA	NA	NA
rs62502392	8	27190945	A	G	PTK2B	None	None	0.143097	7.8639e-05	0.11119	-0.017907	0.00267	2.08018e-11	520653	-0.00359354	0.0276516	0.8966	115803	FALSE	FALSE	NA	NA	NA
rs35108724	8	38888285	A	G	ADAM9	None	None	0.056937	5.61102e-05	0.0794774	-0.022858	0.004105	2.63003e-08	521594	0.0675297	0.049743	0.1746	115803	FALSE	FALSE	NA	NA	NA
rs4737009	8	41630405	A	G	ANK1	None	None	0.235763	8.52849e-05	0.12048	0.015384	0.002209	3.44033e-12	520188	0.00873807	0.0199759	0.6618	115803	FALSE	FALSE	NA	NA	NA
rs113155021	8	43752625	A	G	None	RP11-643N23.1	AC113134.1	0.015283	6.85009e-05	0.0886239	-0.047706	0.007969	2.20999e-09	476441	0.0937614	0.0725939	0.1965	115803	FALSE	FALSE	TRUE	rs113155021	rs8185799
rs113015223	8	57038064	T	C	None	SNORA3	PLAG1	0.210935	0.000114496	0.162179	0.018546	0.002311	1.05999e-15	521565	-0.000699755	0.0196551	0.9716	115803	FALSE	FALSE	TRUE	rs113015223	rs111791055
rs7824937	8	61392724	G	A	RP11-163N6.2	None	None	0.368567	0.000145163	0.205632	0.01766	0.001942	1.02991e-19	521587	0.0010005	0.0161493	0.9506	115803	FALSE	FALSE	NA	NA	NA
rs16939607	8	79013333	A	G	None	RP11-38H17.1	RP11-91P17.1	0.146042	0.000158497	0.223922	-0.025208	0.002656	2.42996e-21	520192	-0.0202927	0.0234332	0.3865	115803	FALSE	FALSE	NA	NA	NA
rs72673751	8	106578940	C	T	ZFPM2	None	None	0.189986	8.43534e-05	0.119485	-0.016555	0.002389	4.35011e-12	521592	0.0106566	0.0270025	0.6931	115803	FALSE	FALSE	NA	NA	NA
rs1954735	8	108239325	C	T	None	HMGB1P46	ANGPT1	0.168423	0.00012127	0.171783	0.020807	0.002504	1.00995e-16	521590	-0.00697561	0.0214476	0.745	115803	FALSE	FALSE	NA	NA	NA
rs7836786	8	121006826	A	G	DEPTOR	None	None	0.814951	5.29038e-05	0.074935	-0.013244	0.002419	4.45995e-08	521591	0.0193123	0.0214707	0.3684	115803	FALSE	FALSE	NA	NA	NA
rs2385094	8	126356449	C	T	NSMCE2	None	None	0.122214	0.000122782	0.173926	-0.023922	0.002877	9.72971e-17	521592	-0.0494566	0.0253944	0.0514695	115803	FALSE	FALSE	NA	NA	NA
rs10094039	8	130589676	G	A	CCDC26	None	None	0.616642	0.00393982	5.60232	-0.091286	0.001924	1e-200	521594	0.0225524	0.016674	0.1762	115803	FALSE	FALSE	NA	NA	NA
rs6470759	8	130702280	A	G	None	RP11-419K12.1	RP11-274M4.1	0.588502	0.000160325	0.226035	-0.018194	0.001932	5.03965e-21	519111	-0.00642057	0.016421	0.695799	115803	FALSE	FALSE	NA	NA	NA
rs10099546	8	144638734	G	A	GSDMD	None	None	0.143315	0.000101339	0.131	-0.020315	0.002802	4.33012e-13	476031	-0.0112366	0.0233325	0.630099	115803	FALSE	FALSE	NA	NA	NA
rs12376511	9	22142756	C	T	None	CDKN2B-AS1	RP11-408N14.1	0.163934	0.000647059	0.917067	-0.048585	0.002529	3.44033e-82	521592	0.00410843	0.0219611	0.8516	115803	FALSE	FALSE	NA	NA	NA
rs11557154	9	34107505	T	C	DCAF12	None	None	0.127576	0.000227772	0.321816	0.031988	0.002794	2.63998e-30	520193	0.0180621	0.0240214	0.452101	115803	FALSE	FALSE	NA	NA	NA
rs10814193	9	35018686	C	A	None	SYF2P2	C9orf131	0.715571	8.85366e-05	0.125412	0.014748	0.002069	1.07004e-12	521594	0.022757	0.0179037	0.2037	115803	FALSE	FALSE	NA	NA	NA
rs34478611	9	35753898	A	G	RGP1	None	None	0.241781	6.64653e-05	0.0939757	0.013464	0.002185	7.35005e-10	520652	0.0265493	0.0192393	0.1676	115803	FALSE	FALSE	NA	NA	NA
rs7861055	9	38197033	G	A	None	snoU13	RP11-113O24.3	0.487561	9.88087e-05	0.139962	-0.014062	0.00187	5.65979e-14	521588	0.00846408	0.0164555	0.607	115803	FALSE	FALSE	NA	NA	NA
rs10780209	9	91472127	A	G	None	MIR4289	PCNPP2	0.479354	0.00103023	1.46066	0.045431	0.001865	5.68853e-131	521582	-0.0178585	0.0164108	0.2765	115803	FALSE	FALSE	NA	NA	NA
rs9410425	9	91562311	A	G	None	MIR4289	PCNPP2	0.324599	0.000395385	0.558725	-0.030029	0.001994	3.22998e-51	520190	-0.00712533	0.0172693	0.6799	115803	FALSE	FALSE	NA	NA	NA
rs79446921	9	91668841	A	G	SHC3	None	None	0.053807	5.32994e-05	0.0754954	-0.022879	0.004141	3.38003e-08	521591	-0.0143959	0.0318035	0.650801	115803	FALSE	FALSE	TRUE	rs79446921	rs12380617
rs290243	9	93571337	A	G	SYK	None	None	0.214516	6.92697e-05	0.097941	0.014337	0.002274	2.99999e-10	520651	-0.0836056	0.0202251	3.56903e-05	115803	FALSE	FALSE	NA	NA	NA
rs10123018	9	113850365	A	G	None	LPAR1	RNY4P18	0.582145	0.00277305	3.93856	0.075498	0.001889	1e-200	521590	0.00329457	0.016797	0.8445	115803	FALSE	FALSE	NA	NA	NA
rs1930303	9	114071879	A	G	None	RP11-202G18.1	OR2K2	0.66324	0.00170447	2.41328	-0.061771	0.002001	1e-200	520514	0.00816656	0.0173987	0.6388	115803	FALSE	FALSE	NA	NA	NA
rs7030655	9	114490538	T	G	C9orf84	None	None	0.308549	0.000172182	0.243915	0.020088	0.002019	2.66011e-23	521590	-0.00119928	0.0172584	0.9446	115803	FALSE	FALSE	NA	NA	NA
rs72759267	9	126971204	T	C	None	LHX2	NEK6	0.158886	0.000122897	0.172943	0.021443	0.002644	5.36043e-16	518163	0.000900405	0.0252023	0.9715	115803	FALSE	FALSE	NA	NA	NA
rs2253843	9	130313865	G	A	FAM129B	None	None	0.278303	6.85575e-05	0.0969008	-0.013064	0.002133	9.3901e-10	520473	0.0108587	0.0191257	0.5702	115803	FALSE	FALSE	NA	NA	NA
rs41381344	9	130608946	A	G	ENG	None	None	0.036862	6.19107e-05	0.080379	0.029528	0.005259	2.01999e-08	478116	-0.0925792	0.0479812	0.0536698	115803	FALSE	FALSE	NA	NA	NA
rs11792030	9	130732588	A	G	FAM102A	None	None	0.103551	9.12518e-05	0.129255	0.02217	0.003107	1e-12	521579	0.0396768	0.0280558	0.1573	115803	FALSE	FALSE	NA	NA	NA
rs17731	10	3821561	A	G	KLF6	None	None	0.373507	9.6197e-05	0.135734	-0.014337	0.001938	1.45011e-13	519568	-0.0305623	0.0169401	0.0712098	115803	FALSE	FALSE	NA	NA	NA
rs11252148	10	3917237	A	G	None	RP11-464C19.2	RP11-464C19.3	0.483966	6.79545e-05	0.0959963	0.011664	0.001872	4.79005e-10	520191	-0.06145	0.0162948	0.000162499	115803	FALSE	FALSE	NA	NA	NA
rs11255548	10	5894090	C	T	None	GDI2	ANKRD16	0.379159	0.00018945	0.268377	0.02006	0.001931	2.9902e-25	521585	-0.0281014	0.0166734	0.0919094	115803	FALSE	FALSE	NA	NA	NA
rs10828725	10	25218243	T	G	PRTFDC1	None	None	0.367802	0.00103891	1.35014	-0.047265	0.002019	3.55631e-121	478116	-0.0187752	0.017028	0.2702	115803	FALSE	FALSE	NA	NA	NA
rs475616	10	30496905	G	A	None	KIAA1462	RNU6-598P	0.65632	0.000111482	0.15759	0.01572	0.00199	2.9703e-15	520514	-0.00280393	0.0169356	0.8685	115803	FALSE	FALSE	NA	NA	NA
rs72790862	10	44880260	C	T	CXCL12	None	None	0.307082	0.000175181	0.248163	-0.020289	0.002032	1.91999e-23	521590	0.0149106	0.0179287	0.4056	115803	FALSE	FALSE	NA	NA	NA
rs1180658	10	61645945	A	C	CCDC6	None	None	0.633894	7.29293e-05	0.103116	-0.012535	0.001945	1.19001e-10	520655	-0.00080032	0.0167538	0.9619	115803	FALSE	FALSE	NA	NA	NA
rs224111	10	64552010	A	G	None	ALDH7A1P4	RP11-436D10.3	0.390158	0.000208541	0.295431	-0.020934	0.00192	1.16011e-27	521589	0.0314018	0.0165872	0.0583405	115803	FALSE	FALSE	NA	NA	NA
rs7919533	10	73525525	C	T	CDH23	None	None	0.487915	0.000207551	0.293238	0.02038	0.00191	1.54989e-26	520190	0.00915794	0.0162691	0.573499	115803	FALSE	FALSE	NA	NA	NA
rs1781799	10	79697211	T	C	None	DLG5-AS1	H2AFZP5	0.612681	5.90783e-05	0.0835308	0.011157	0.001931	7.82997e-09	520653	-0.0184695	0.0166636	0.2677	115803	FALSE	FALSE	NA	NA	NA
rs1749824	10	80923862	A	C	ZMIZ1	None	None	0.432497	6.96197e-05	0.0903879	-0.011909	0.00196	1.26e-09	478114	0.0172504	0.0164624	0.2947	115803	FALSE	FALSE	NA	NA	NA
rs7097656	10	82250831	C	T	TSPAN14	None	None	0.794776	0.000132806	0.18762	0.020177	0.002312	2.80027e-18	520188	0.0345946	0.0202841	0.0881008	115803	FALSE	FALSE	NA	NA	NA
rs2184697	10	89851815	G	T	None	MED6P1	RNLS	0.292709	8.96084e-05	0.126589	-0.014711	0.00207	1.22999e-12	520192	0.00240288	0.0178139	0.8927	115803	FALSE	FALSE	NA	NA	NA
rs1992057	10	98427670	A	G	PIK3AP1	None	None	0.431615	7.13141e-05	0.101014	0.012056	0.001901	2.34002e-10	521589	0.0191828	0.0165632	0.2468	115803	FALSE	FALSE	NA	NA	NA
rs11189154	10	99108922	A	G	None	RP11-452K12.4	RRP12	0.255718	0.000971451	1.37347	0.050518	0.002145	1.25026e-122	520154	0.0724632	0.0186425	0.000101501	115803	FALSE	FALSE	NA	NA	NA
rs11190141	10	101292390	T	C	None	RP11-129J12.2	NKX2-3	0.371953	0.000891406	1.26367	-0.04368	0.001932	4.01791e-113	521588	-0.00259663	0.0170423	0.8789	115803	FALSE	FALSE	NA	NA	NA
rs7095778	10	111929369	G	A	None	SNRPGP12	MXI1	0.091164	6.90415e-05	0.0977942	-0.020412	0.003252	3.56e-10	521589	-0.0041912	0.0285037	0.8831	115803	FALSE	FALSE	NA	NA	NA
rs17776203	10	115848372	C	A	None	ADRB1	RNU6-709P	0.443406	5.55021e-05	0.0783926	-0.010604	0.001913	3.07001e-08	520113	-0.0103534	0.0167418	0.5363	115803	FALSE	FALSE	NA	NA	NA
rs111456533	10	126439381	A	G	METTL10	None	None	0.163516	5.61276e-05	0.0794985	-0.014324	0.002538	1.7e-08	521571	-0.00548493	0.0216609	0.8001	115803	FALSE	FALSE	NA	NA	NA
rs10902106	11	220243	C	T	SIRT3	None	None	0.540451	8.87005e-05	0.124952	0.013363	0.001888	1.53003e-12	518722	0.0275768	0.0163218	0.0911108	115803	FALSE	FALSE	NA	NA	NA
rs11246065	11	324170	G	A	IFITM3	None	None	0.339085	0.000218417	0.281934	-0.022075	0.00207	1.59993e-26	475283	-0.111452	0.029387	0.000149101	115803	FALSE	FALSE	NA	NA	NA
rs907612	11	1874221	T	C	LSP1	None	None	0.380435	0.000515014	0.667571	-0.033053	0.002022	5.19039e-60	477132	0.0350775	0.0201516	0.0817391	115803	FALSE	FALSE	NA	NA	NA
rs9783374	11	2340619	C	T	None	TSPAN32	RNU6-878P	0.849046	0.000112173	0.158565	0.020919	0.002683	6.6896e-15	520507	0.0188771	0.0223534	0.3984	115803	FALSE	FALSE	NA	NA	NA
rs7120300	11	8823493	T	C	ST5	None	None	0.734901	0.000114951	0.162821	-0.017176	0.002124	6.41062e-16	521560	0.00975229	0.01837	0.5955	115803	FALSE	FALSE	NA	NA	NA
rs1885525	11	33904180	A	G	LMO2	None	None	0.506048	8.36578e-05	0.118254	0.012936	0.001888	7.62079e-12	520511	0.0028958	0.0160138	0.8565	115803	FALSE	FALSE	NA	NA	NA
rs9734613	11	46249863	G	A	None	RP11-702F3.4	CTD-2589M5.5	0.963842	5.77207e-05	0.0817587	0.028777	0.00505	1.24e-08	521594	-0.00551518	0.0466054	0.9058	115803	FALSE	FALSE	NA	NA	NA
rs573790	11	59855385	C	T	None	RP11-736I10.2	MS4A2	0.613652	0.000122802	0.173486	-0.016093	0.001947	1.48013e-16	520191	-0.0203048	0.0202164	0.3152	115803	FALSE	FALSE	NA	NA	NA
rs6591578	11	60158649	A	G	MS4A6E	None	None	0.633592	0.000222056	0.314581	0.021869	0.001941	2.03002e-29	521590	-0.0207825	0.0169332	0.2197	115803	FALSE	FALSE	NA	NA	NA
rs11235689	11	72949747	T	C	None	P2RY2	RP11-800A3.4	0.413912	0.00012556	0.16218	-0.016087	0.001981	4.78961e-16	475638	-0.000499875	0.0182933	0.9782	115803	FALSE	FALSE	NA	NA	NA
rs7111769	11	88023721	C	A	None	MIR3166	CTSC	0.074664	0.00011751	0.166456	-0.029162	0.003669	1.99022e-15	521589	0.0105555	0.0308221	0.732	115803	FALSE	FALSE	NA	NA	NA
rs10831507	11	96060068	C	A	MAML2	None	None	0.38974	5.54634e-05	0.0785606	0.010798	0.001927	2.15001e-08	521590	0.0160278	0.0169094	0.3432	115803	FALSE	FALSE	NA	NA	NA
rs10892342	11	119135814	C	T	CBL	None	None	0.276119	0.000131094	0.1857	-0.018109	0.002101	7.0194e-18	521589	0.00806737	0.0180213	0.6544	115803	FALSE	FALSE	NA	NA	NA
rs662333	11	121578945	A	G	None	SORL1	RNU6-256P	0.779527	6.56497e-05	0.0925479	-0.01382	0.002263	1.05e-09	519113	-0.0308717	0.0197165	0.1174	115803	FALSE	FALSE	NA	NA	NA
rs11602323	11	122519281	G	T	None	RP11-266E8.2	UBASH3B	0.123096	0.000917462	1.30058	0.06519	0.002862	9.22571e-115	521562	0.0580529	0.0252659	0.0215799	115803	FALSE	FALSE	NA	NA	NA
rs695113	11	128562098	T	C	FLI1	None	None	0.696592	0.000188156	0.265831	0.021098	0.002054	1.03992e-24	520190	0.0314987	0.0177749	0.0763801	115803	FALSE	FALSE	NA	NA	NA
rs2535393	12	711662	C	T	NINJ2	None	None	0.598517	0.000111415	0.156967	-0.015226	0.001929	3.13979e-15	518765	0.0253753	0.0165538	0.1253	115803	FALSE	FALSE	NA	NA	NA
rs7971382	12	1079129	A	G	RAD52	None	None	0.373961	6.44798e-05	0.0908364	0.011735	0.001983	3.34003e-09	518758	0.0151136	0.0172737	0.3816	115803	FALSE	FALSE	NA	NA	NA
rs10849448	12	6493351	G	A	LTBR	None	None	0.753266	0.000934642	1.32504	-0.050144	0.002236	2.76694e-111	521594	0.00757127	0.0209188	0.717399	115803	FALSE	FALSE	NA	NA	NA
rs2734442	12	10600368	A	G	KLRC1	None	None	0.875502	0.000384528	0.543381	-0.041999	0.002846	2.99985e-49	520195	-0.020611	0.0243446	0.3972	115803	FALSE	FALSE	NA	NA	NA
rs4763944	12	13357972	A	G	EMP1	None	None	0.204423	5.57086e-05	0.0787445	0.013087	0.002322	1.76999e-08	520511	-0.0106432	0.0204415	0.6026	115803	FALSE	FALSE	NA	NA	NA
rs706819	12	52315923	C	T	ACVRL1	None	None	0.738253	0.000131142	0.185272	0.018421	0.002154	1.29003e-17	520195	0.0113643	0.0200162	0.5702	115803	FALSE	FALSE	NA	NA	NA
rs11170652	12	54099076	A	G	None	ATP5G2	CALCOCO1	0.194716	0.000102456	0.145119	-0.018075	0.002374	2.77013e-14	521553	-0.00538547	0.0217117	0.8041	115803	FALSE	FALSE	NA	NA	NA
rs35979828	12	54685880	T	C	RP11-968A15.8	None	None	0.070849	0.000279329	0.39468	-0.046061	0.003696	1.27997e-35	520191	0.0438255	0.0540428	0.4174	115803	FALSE	FALSE	NA	NA	NA
rs6581124	12	57545756	A	G	LRP1	None	None	0.24468	6.02284e-05	0.0851559	-0.012765	0.002214	8.40001e-09	520647	-0.0125788	0.0205314	0.5401	115803	FALSE	FALSE	NA	NA	NA
rs10437954	12	58003922	A	G	None	DTX3	ARHGEF25	0.905195	5.48704e-05	0.0777205	-0.01788	0.003268	4.58997e-08	521589	-0.0397809	0.03058	0.1933	115803	FALSE	FALSE	NA	NA	NA
rs1800973	12	69744014	A	C	LYZ	None	None	0.061915	0.00149444	2.11414	0.113424	0.003883	1.64059e-187	520190	-0.0147901	0.0360967	0.681999	115803	FALSE	FALSE	NA	NA	NA
rs11104881	12	88843474	C	T	None	Y_RNA	KITLG	0.702076	0.000101388	0.143358	-0.015568	0.002051	3.34965e-14	520653	-0.00853633	0.0181324	0.637801	115803	FALSE	FALSE	NA	NA	NA
rs7975680	12	101864287	C	A	None	RNU5E-5P	RNA5SP367	0.60413	7.56601e-05	0.106943	0.012577	0.001978	2.12002e-10	520486	-0.0148091	0.0178713	0.4073	115803	FALSE	FALSE	NA	NA	NA
rs4365101	12	108707583	A	G	CMKLR1	None	None	0.068386	9.13193e-05	0.129353	-0.026771	0.003761	1.13999e-12	521590	0.0460439	0.0440591	0.296	115803	FALSE	FALSE	NA	NA	NA
rs919217	12	108875738	C	T	RP11-13G14.4	None	None	0.148898	5.41523e-05	0.0765633	-0.014617	0.002646	3.38003e-08	520638	-0.0314018	0.0228467	0.1693	115803	FALSE	FALSE	NA	NA	NA
rs9943753	12	109840940	G	A	MYO1H	None	None	0.627675	8.52717e-05	0.120212	0.013507	0.001953	4.78961e-12	519115	0.00548493	0.0196002	0.7796	115803	FALSE	FALSE	NA	NA	NA
rs73201961	12	116830960	C	A	None	RP11-148B3.2	MIR4472-2	0.089234	0.000119982	0.169959	0.027169	0.003286	1.44012e-16	521593	-0.00568382	0.0288093	0.8436	115803	FALSE	FALSE	NA	NA	NA
rs7308348	12	122225420	C	T	RHOF	None	None	0.182113	7.04381e-05	0.0997728	0.015377	0.002468	4.78002e-10	521590	-0.0376811	0.0224623	0.0934394	115803	FALSE	FALSE	NA	NA	NA
rs11057841	12	125316743	T	C	SCARB1	None	None	0.143569	0.000101929	0.144383	0.020359	0.002724	8.16018e-14	521592	-0.0392207	0.0244716	0.109	115803	FALSE	FALSE	NA	NA	NA
rs2504209	13	28546766	G	A	None	CDX2	URAD	0.81111	0.000103235	0.146234	0.018355	0.002421	3.58014e-14	521592	-0.00803217	0.0216315	0.7104	115803	FALSE	FALSE	NA	NA	NA
rs1892548	13	41002641	C	T	None	RN7SKP2	LINC00598	0.654819	0.00178269	2.5249	-0.062797	0.001987	1e-200	520653	0.00581689	0.0169721	0.731799	115803	FALSE	FALSE	NA	NA	NA
rs9532580	13	41244260	C	T	None	FOXO1	MIR320D1	0.263677	0.000306411	0.434032	-0.028091	0.002128	9.72076e-40	521482	0.0208151	0.0187485	0.2669	115803	FALSE	FALSE	NA	NA	NA
rs201905276	13	41658744	A	G	None	WBP4	MIR3168	0.064205	7.83154e-05	0.110702	-0.025529	0.003965	1.25e-10	520513	0.0983849	0.078984	0.2129	115803	FALSE	FALSE	NA	NA	NA
rs9526475	13	48964748	C	T	LPAR6	None	None	0.727988	6.00636e-05	0.0850772	-0.012315	0.002103	4.90004e-09	521592	0.0264472	0.0183721	0.15	115803	FALSE	FALSE	NA	NA	NA
rs73217470	13	72513420	G	A	None	RPS10P21	RNA5SP32	0.046722	0.000373904	0.529782	0.064788	0.004478	2.11009e-47	521591	0.00712533	0.0484582	0.8831	115803	FALSE	FALSE	NA	NA	NA
rs60699901	13	92009193	C	T	None	MIR17HG	GPC5	0.118119	9.64547e-05	0.136629	0.021517	0.002926	2.02023e-13	521593	0.00631993	0.0243604	0.7953	115803	FALSE	FALSE	NA	NA	NA
rs17498743	13	108916149	G	T	TNFSF13B	None	None	0.17382	9.57543e-05	0.135636	-0.018259	0.002489	2.26986e-13	521592	0.0492953	0.0212444	0.0203198	115803	FALSE	FALSE	NA	NA	NA
rs12874404	13	108993494	G	A	None	TNFSF13B	HCFC2P1	0.055525	0.000436384	0.617235	-0.064503	0.004124	4.18986e-55	520652	0.0418642	0.0446365	0.3483	115803	FALSE	FALSE	NA	NA	NA
rs9555596	13	110011839	C	T	None	LINC01067	LINC00399	0.383331	0.000248405	0.351904	0.022922	0.001929	1.54989e-32	521568	0.0170444	0.0171784	0.3211	115803	FALSE	FALSE	NA	NA	NA
rs58814158	13	110820255	G	T	COL4A1	None	None	0.15736	0.000146604	0.207676	-0.023512	0.002622	3.23966e-19	521593	-0.0338215	0.0229118	0.1399	115803	FALSE	FALSE	NA	NA	NA
rs55860328	13	114897534	A	G	RASA3	None	None	0.682365	8.10051e-05	0.114434	-0.01367	0.002053	2.88005e-11	520193	-0.0173496	0.0229569	0.4498	115803	FALSE	FALSE	NA	NA	NA
rs2239630	14	23589349	G	A	None	CEBPE	SLC7A8	0.555952	0.00117788	1.67028	0.048843	0.001897	4.67735e-146	521592	0.0182658	0.0170418	0.2838	115803	FALSE	FALSE	NA	NA	NA
rs2038700	14	25461989	C	T	STXBP6	None	None	0.394192	0.00076322	1.08182	0.039975	0.001919	2.80996e-96	521588	0.0119714	0.0167201	0.474	115803	FALSE	FALSE	NA	NA	NA
rs11844354	14	35356986	G	A	None	RP11-73E17.2	RP11-85K15.2	0.226227	5.50445e-05	0.0779676	-0.012539	0.002243	2.32001e-08	521593	-0.00856323	0.0196506	0.663001	115803	FALSE	FALSE	NA	NA	NA
rs61985545	14	60040825	A	G	CCDC175	None	None	0.495161	6.60039e-05	0.093298	-0.01149	0.001887	1.17999e-09	520511	-0.0212236	0.0162489	0.1915	115803	FALSE	FALSE	NA	NA	NA
rs12147629	14	75307588	G	A	YLPM1	None	None	0.31157	0.000117686	0.166706	0.016563	0.002024	2.90001e-16	521593	0.0231663	0.017517	0.186	115803	FALSE	FALSE	NA	NA	NA
rs2063996	14	75820645	C	T	None	RP11-293M10.5	RP11-293M10.6	0.625943	6.0144e-05	0.0849623	-0.011333	0.001949	6.19998e-09	520192	-0.00974735	0.0169741	0.5658	115803	FALSE	FALSE	NA	NA	NA
rs4905043	14	93550009	A	G	ITPK1	None	None	0.399537	0.00016784	0.216799	0.018703	0.002008	1.31009e-20	475634	0.0201947	0.016936	0.2331	115803	FALSE	FALSE	NA	NA	NA
rs4983387	14	105268228	A	G	ZBTB42	None	None	0.899135	6.86104e-05	0.088702	0.019449	0.003249	2.19999e-09	476100	0.0354637	0.0302143	0.2405	115803	FALSE	FALSE	NA	NA	NA
rs62018159	15	40397421	A	G	BMF	None	None	0.209149	7.44723e-05	0.105079	0.015004	0.002338	1.42001e-10	519573	-0.00179838	0.0212957	0.9327	115803	FALSE	FALSE	NA	NA	NA
rs1002774	15	42261781	A	G	EHD4	None	None	0.111651	0.000578276	0.819525	-0.053992	0.002985	4.48023e-73	521592	-0.040822	0.0275075	0.1378	115803	FALSE	FALSE	NA	NA	NA
rs60695341	15	51010271	T	C	SPPL2A	None	None	0.197081	0.000104394	0.147866	-0.018162	0.00235	1.13999e-14	521560	0.00642057	0.0203011	0.751799	115803	FALSE	FALSE	NA	NA	NA
rs6493575	15	53013475	T	C	None	FAM214A	ONECUT1	0.395673	7.09468e-05	0.100493	-0.01218	0.00191	1.85999e-10	521587	-0.0239118	0.0166801	0.1517	115803	FALSE	FALSE	NA	NA	NA
rs62011334	15	63837491	G	A	USP3-AS1	None	None	0.355185	6.52148e-05	0.0923743	0.011932	0.00199	2.1e-09	521593	-0.0212236	0.0216977	0.328	115803	FALSE	FALSE	NA	NA	NA
rs7180079	15	64629873	G	A	CSNK1G1	None	None	0.876937	0.000762448	1.08073	0.059435	0.00287	3.41036e-95	521593	-0.0238829	0.0248598	0.3367	115803	FALSE	FALSE	NA	NA	NA
rs11857609	15	66095270	C	T	RAB11A	None	None	0.759798	0.000197447	0.279711	0.023258	0.002198	3.99025e-26	521591	0.0253753	0.0197081	0.1979	115803	FALSE	FALSE	NA	NA	NA
rs4886615	15	75131661	G	A	ULK3	None	None	0.724425	0.000143484	0.202708	-0.018957	0.00212	4.10015e-19	520190	-0.0478256	0.0178152	0.00726307	115803	FALSE	FALSE	NA	NA	NA
rs11854390	15	80224817	T	C	None	C15orf37	RP11-81A1.3	0.562044	0.000888382	1.25939	0.04248	0.001892	1.25893e-111	521592	0.0131866	0.016572	0.4262	115803	FALSE	FALSE	NA	NA	NA
rs7180804	15	80259074	A	G	BCL2A1	None	None	0.256783	0.0022891	3.24961	-0.077442	0.002141	1e-200	521587	-0.00697561	0.0190058	0.7136	115803	FALSE	FALSE	NA	NA	NA
rs72743796	15	80679076	A	G	RP11-210M15.2	None	None	0.030784	9.90805e-05	0.140348	0.040748	0.005471	9.91973e-14	521591	0.0632593	0.0881333	0.4729	115803	FALSE	FALSE	NA	NA	NA
rs11631419	15	86288673	T	C	AKAP13	None	None	0.572619	6.67723e-05	0.0943264	-0.01168	0.001894	7.15995e-10	520192	-0.0631528	0.0164944	0.000128801	115803	FALSE	FALSE	NA	NA	NA
rs73467599	15	99088453	C	T	None	FAM169B	RP11-35O15.1	0.199459	0.000108802	0.15412	0.018458	0.002363	5.94977e-15	521590	0.0202027	0.0208341	0.3322	115803	FALSE	FALSE	NA	NA	NA
rs1967309	16	4065583	G	A	ADCY9	None	None	0.603077	0.000234504	0.331624	-0.022132	0.001924	1.42988e-30	520655	-0.0201007	0.0171472	0.2411	115803	FALSE	FALSE	NA	NA	NA
rs8049116	16	4150530	T	C	ADCY9	None	None	0.118269	0.000110224	0.156126	0.022989	0.002903	2.52e-15	521561	-0.0101483	0.0249255	0.683901	115803	FALSE	FALSE	NA	NA	NA
rs12934481	16	10988396	T	G	CIITA	None	None	0.202264	8.44717e-05	0.119437	0.016179	0.002344	5.27959e-12	520653	0.0149871	0.0221373	0.4984	115803	FALSE	FALSE	NA	NA	NA
rs205422	16	28076858	C	T	None	GSG1L	XPO6	0.697421	6.92027e-05	0.0978195	0.012805	0.002092	9.49008e-10	520509	-0.0167393	0.0178775	0.3491	115803	FALSE	FALSE	NA	NA	NA
rs11644125	16	57058974	T	C	NLRC5	None	None	0.597948	0.000181799	0.257077	-0.019445	0.001921	4.73042e-24	520654	-0.000699755	0.0183012	0.9695	115803	FALSE	FALSE	NA	NA	NA
rs72805138	16	85858558	A	G	None	RP11-568J23.1	IRF8	0.090934	0.000144347	0.204477	0.029548	0.003399	3.69999e-18	521589	0.0126801	0.0600632	0.8328	115803	FALSE	FALSE	NA	NA	NA
rs391023	16	85927814	T	C	None	RP11-568J23.1	IRF8	0.366325	0.00267474	3.78837	-0.075903	0.001942	1e-200	520192	-0.0205866	0.0172721	0.2333	115803	FALSE	FALSE	NA	NA	NA
rs731707	16	85980968	C	T	None	RP11-542M13.3	RP11-542M13.2	0.489214	0.0011101	1.56983	0.04713	0.001913	5.30884e-134	520192	-0.0685928	0.0164902	3.18801e-05	115803	FALSE	FALSE	NA	NA	NA
rs16940328	16	86076108	A	G	None	RP11-542M13.2	RP11-805I24.1	0.1123	0.000299007	0.423627	0.038726	0.003003	5.14991e-38	521588	0.00210221	0.0275154	0.9391	115803	FALSE	FALSE	NA	NA	NA
rs9898876	17	7526962	T	G	SHBG	None	None	0.197491	9.85329e-05	0.138814	0.017631	0.002367	9.89008e-14	518761	0.0392607	0.0208247	0.0593895	115803	FALSE	FALSE	NA	NA	NA
rs12941356	17	17716531	G	A	SREBF1	None	None	0.588457	0.000146423	0.190092	-0.017387	0.001989	2.45019e-18	478051	-0.0110609	0.0170212	0.5158	115803	FALSE	FALSE	NA	NA	NA
rs62057793	17	25856325	A	G	KSR1	None	None	0.111608	7.52811e-05	0.106633	-0.019484	0.002995	8.00018e-11	521588	0.00110061	0.0283205	0.969	115803	FALSE	FALSE	NA	NA	NA
rs71368117	17	27329227	C	T	PIPOX	None	None	0.086908	8.82903e-05	0.125052	-0.023586	0.003497	1.58016e-11	521548	0.31061	0.104462	0.00294503	115803	FALSE	FALSE	NA	NA	NA
rs1594541	17	32654403	C	T	None	CCL8	RP11-521P1.1	0.195904	7.80829e-05	0.110306	0.015743	0.002369	3.12033e-11	520194	0.0140989	0.0209764	0.5015	115803	FALSE	FALSE	NA	NA	NA
rs1016680	17	35874385	C	A	None	DUSP14	SYNRG	0.63682	0.000301488	0.427146	-0.02553	0.001951	4.31023e-39	521591	-0.0101483	0.0172315	0.5559	115803	FALSE	FALSE	NA	NA	NA
rs2302774	17	38183090	T	G	MED24	None	None	0.382509	0.00027672	0.392042	-0.024203	0.001932	5.67937e-36	521587	-0.00826574	0.0167897	0.622499	115803	FALSE	FALSE	NA	NA	NA
rs1869365	17	40293865	C	T	RAB5C	None	None	0.231166	0.000156488	0.221675	0.020982	0.002226	4.54046e-21	521583	0.0507671	0.0191023	0.00786901	115803	FALSE	FALSE	NA	NA	NA
rs62054807	17	43915497	T	C	None	CRHR1	MAPT-AS1	0.294764	0.000167519	0.237306	0.020073	0.002064	2.45019e-22	521589	-0.0389488	0.0181002	0.0314101	115803	FALSE	FALSE	NA	NA	NA
rs34097845	17	56358429	T	C	None	MPO	BZRAP1	0.05601	0.00106921	1.51055	-0.100554	0.00424	2.99226e-124	519714	0.0136933	0.0851233	0.8722	115803	FALSE	FALSE	NA	NA	NA
rs2084312	17	72695211	T	C	RAB37	None	None	0.800313	0.000453893	0.641838	0.037684	0.002351	8.97016e-58	520512	-0.0138961	0.0222299	0.5319	115803	FALSE	FALSE	NA	NA	NA
rs16978176	17	72761242	C	T	SLC9A3R1	None	None	0.465252	0.000319987	0.45242	-0.025359	0.001908	2.89001e-40	520508	-0.000700245	0.0167231	0.9666	115803	FALSE	FALSE	NA	NA	NA
rs11655888	17	79389411	T	C	RP11-1055B8.7	None	None	0.180123	5.90703e-05	0.076518	-0.014142	0.002545	2.83002e-08	477037	-0.00310482	0.0216182	0.8858	115803	FALSE	FALSE	NA	NA	NA
rs2846573	18	841779	T	C	None	RP11-672L10.4	RP11-672L10.5	0.351779	5.31162e-05	0.0748763	-0.010792	0.001972	4.51004e-08	519100	-0.0104453	0.0214445	0.6262	115803	FALSE	FALSE	NA	NA	NA
rs238136	18	3448755	G	A	TGIF1	None	None	0.250043	8.43509e-05	0.11916	-0.014997	0.002226	1.67996e-11	520187	0.00350614	0.0201112	0.8616	115803	FALSE	FALSE	NA	NA	NA
rs2013605	18	19726151	T	G	None	RNU6ATAC20P	GATA6-AS1	0.102362	6.07844e-05	0.0859425	0.018187	0.003113	5.26999e-09	520649	0.0172479	0.0266244	0.517101	115803	FALSE	FALSE	NA	NA	NA
rs12327253	18	20719164	G	A	CABLES1	None	None	0.293564	0.00013115	0.185776	0.017782	0.002112	4.05042e-17	521581	0.0104545	0.0192002	0.5861	115803	FALSE	FALSE	NA	NA	NA
rs72970406	18	33119155	G	A	None	INO80C	GALNT1	0.087376	5.47779e-05	0.0775902	-0.018533	0.00335	3.23996e-08	521594	0.046882	0.0321678	0.145	115803	FALSE	FALSE	NA	NA	NA
rs11082397	18	42094299	G	T	CTC-782O7.1	None	None	0.128716	7.85937e-05	0.111326	0.018719	0.002766	1.35988e-11	521591	0.0114655	0.0240535	0.6336	115803	FALSE	FALSE	NA	NA	NA
rs718515	18	43856297	A	G	None	C18orf25	RNF165	0.552238	0.000196652	0.278585	-0.019941	0.001891	5.65979e-26	521591	0.00994933	0.0166235	0.5495	115803	FALSE	FALSE	NA	NA	NA
rs9963693	18	45599257	C	T	ZBTB7C	None	None	0.260621	6.84086e-05	0.0966964	0.013323	0.002145	5.39002e-10	520506	-0.0188218	0.019382	0.3315	115803	FALSE	FALSE	NA	NA	NA
rs745822	18	48142822	G	T	MAPK4	None	None	0.375667	0.000126195	0.178439	0.016402	0.001942	3.16009e-17	520652	0.00618086	0.0167608	0.7123	115803	FALSE	FALSE	NA	NA	NA
rs954954	18	60902328	C	A	BCL2	None	None	0.105169	0.000158094	0.223353	-0.028982	0.003072	4.19952e-21	520193	-0.0289761	0.0264834	0.2739	115803	FALSE	FALSE	NA	NA	NA
rs10460159	18	60996360	C	T	KDSR	None	None	0.428951	0.000122083	0.172471	-0.015786	0.001899	9.88098e-17	520192	-0.000699755	0.0176081	0.9683	115803	FALSE	FALSE	NA	NA	NA
rs3177609	18	74071078	C	T	ZNF516	None	None	0.077556	0.000139335	0.197378	0.031206	0.003521	8.26038e-19	521593	-0.0671913	0.0375391	0.07347	115803	FALSE	FALSE	NA	NA	NA
rs10403909	19	1008358	G	A	GRIN3B	None	None	0.724302	0.000140286	0.178896	0.018742	0.002204	1.94984e-17	469584	-0.0466927	0.0194887	0.0165798	115803	FALSE	FALSE	NA	NA	NA
rs12461422	19	3167542	T	C	None	GNA15	S1PR4	0.283017	0.000103998	0.135027	-0.016008	0.002202	3.76964e-13	478115	-0.0188218	0.0238908	0.4308	115803	FALSE	FALSE	NA	NA	NA
rs72987040	19	3251116	A	C	CELF5	None	None	0.124193	0.000133557	0.18919	-0.024778	0.002838	2.71019e-18	521589	0.00682323	0.0256965	0.7906	115803	FALSE	FALSE	NA	NA	NA
rs10409752	19	6297374	G	T	None	MLLT1	ACER1	0.794453	5.53815e-05	0.0784444	0.013022	0.002383	4.74002e-08	521589	0.0109399	0.028582	0.7019	115803	FALSE	FALSE	NA	NA	NA
rs571497	19	7827830	A	G	None	RPL21P129	CLEC4M	0.154612	0.000207504	0.292566	-0.028174	0.002628	8.93923e-27	519115	0.00752827	0.0223288	0.736	115803	FALSE	FALSE	NA	NA	NA
rs3859570	19	18510925	C	T	None	LRRC25	AC008397.1	0.424757	0.000379002	0.492216	-0.027849	0.001998	3.97009e-44	478116	-0.0143959	0.0176496	0.4147	115803	FALSE	FALSE	NA	NA	NA
rs79407714	19	33747260	A	G	None	SLC7A10	CTD-2540B15.12	0.030003	0.000241055	0.313018	-0.064354	0.005795	1.27997e-28	478114	-0.136627	0.0599825	0.02274	115803	FALSE	FALSE	TRUE	rs79407714	rs73043120
rs10420703	19	33758488	C	T	None	SLC7A10	CTD-2540B15.12	0.808132	0.000105082	0.135858	0.018408	0.00249	1.49005e-13	476099	-0.0311811	0.0220112	0.1566	115803	FALSE	FALSE	NA	NA	NA
rs56344893	19	44282529	A	C	KCNN4	None	None	0.372987	0.00091946	1.30345	-0.044337	0.00195	2.11836e-114	521577	-0.0497421	0.0199083	0.0124701	115803	FALSE	FALSE	NA	NA	NA
rs143273199	19	45744842	C	T	MARK4	None	None	0.259095	0.00171237	2.42278	-0.066784	0.002145	1e-200	520150	-0.00578324	0.0191955	0.763199	115803	FALSE	FALSE	TRUE	rs143273199	rs73036517
rs4577206	19	47545719	T	C	NPAS1	None	None	0.88902	8.50844e-05	0.109895	-0.020765	0.003177	6.4998e-11	475639	-0.0934319	0.0438494	0.0331101	115803	FALSE	FALSE	NA	NA	NA
rs62143205	19	54325353	A	G	NLRP12	None	None	0.104321	0.000619451	0.868705	-0.057574	0.003245	2.18022e-70	516125	-0.0241071	0.047702	0.6133	115803	FALSE	FALSE	NA	NA	NA
rs34600126	20	1597433	T	G	SIRPB1	None	None	0.217724	0.000170432	0.241434	0.022368	0.002266	6.02976e-23	521590	0.0124775	0.0199314	0.5313	115803	FALSE	FALSE	NA	NA	NA
rs628965	20	3649713	G	A	ADAM33	None	None	0.630893	7.4469e-05	0.105293	-0.012645	0.001982	1.84001e-10	520651	0.0250828	0.0184805	0.1747	115803	FALSE	FALSE	NA	NA	NA
rs2327028	20	8140925	T	C	PLCB1	None	None	0.474846	6.25278e-05	0.0885678	-0.011197	0.001883	2.80001e-09	521592	-0.00249688	0.0159883	0.8759	115803	FALSE	FALSE	NA	NA	NA
rs6055955	20	8604181	T	C	PLCB1	None	None	0.508474	0.000419973	0.59349	-0.028986	0.001876	8.71967e-54	520194	0.0234734	0.0163062	0.15	115803	FALSE	FALSE	NA	NA	NA
rs6120950	20	30225070	T	C	None	MIR3193	COX4I2	0.202811	0.000121135	0.171591	-0.019355	0.002341	1.45011e-16	521589	0.0172479	0.0204026	0.3979	115803	FALSE	FALSE	NA	NA	NA
rs12480462	20	31065178	T	C	C20orf112	None	None	0.31601	0.000415195	0.588311	-0.030991	0.00203	1.44012e-52	521591	0.00893984	0.0174923	0.6093	115803	FALSE	FALSE	NA	NA	NA
rs12480732	20	31191015	T	C	RP11-410N8.4	None	None	0.257776	0.00112751	1.59587	0.054282	0.002188	8.57038e-136	520647	-0.0219389	0.019132	0.2515	115803	FALSE	FALSE	NA	NA	NA
rs932641	20	38567137	A	G	None	HSPE1P1	RP11-101E14.2	0.251475	6.89171e-05	0.0976186	-0.01353	0.002174	4.98999e-10	521592	0.00905884	0.0191285	0.635801	115803	FALSE	FALSE	NA	NA	NA
rs4142441	20	42839620	G	A	OSER1-AS1	None	None	0.151573	0.000247358	0.349492	0.031012	0.002648	1.22011e-31	520187	0.00642057	0.0226378	0.776699	115803	FALSE	FALSE	NA	NA	NA
rs4810832	20	47226433	A	G	None	RNU7-144P	PREX1	0.325034	7.03581e-05	0.0994803	0.012663	0.002027	4.34e-10	520653	0.0565704	0.0184826	0.002208	115803	FALSE	FALSE	NA	NA	NA
rs932905	20	48796131	A	G	None	RP11-112L6.4	CEBPB	0.28178	0.000179044	0.252953	0.021032	0.002083	6.10942e-24	520187	-0.0172504	0.0182635	0.3449	115803	FALSE	FALSE	NA	NA	NA
rs17196752	20	48887268	T	C	RP11-290F20.3	None	None	0.189945	0.00161546	2.28564	-0.072454	0.002408	8.09096e-199	520194	0.0132123	0.0210079	0.5294	115803	FALSE	FALSE	NA	NA	NA
rs6512627	20	48967591	A	G	None	RP11-290F20.2	RN7SL636P	0.19363	0.000702732	0.996026	-0.047438	0.002378	1.83021e-88	521592	0.00826574	0.0212726	0.697599	115803	FALSE	FALSE	NA	NA	NA
rs2295481	20	61574727	T	C	GID8	None	None	0.207397	7.64689e-05	0.108316	-0.015251	0.002338	7.1499e-11	521591	0.0539198	0.0202531	0.00776104	115803	FALSE	FALSE	NA	NA	NA
rs57221391	21	16583936	G	T	None	AF127577.12	AJ006998.2	0.07144	6.61959e-05	0.093595	-0.022337	0.003693	1.51001e-09	520653	-0.016267	0.0335327	0.6276	115803	FALSE	FALSE	NA	NA	NA
rs35068491	21	36238307	C	T	RUNX1	None	None	0.20924	7.03548e-05	0.0996545	0.014581	0.00235	5.68002e-10	521588	-0.0531615	0.0208258	0.0106901	115803	FALSE	FALSE	NA	NA	NA
rs2834670	21	36280376	G	A	RUNX1	None	None	0.176408	0.000210812	0.298032	0.026935	0.002965	1.10994e-19	520515	-0.0274206	0.0402679	0.4959	115803	FALSE	FALSE	NA	NA	NA
rs2836220	21	39600499	C	A	KCNJ15	None	None	0.338458	5.78607e-05	0.0819568	-0.011367	0.001982	1.01e-08	521592	-0.0037928	0.0171528	0.825	115803	FALSE	FALSE	NA	NA	NA
rs41409548	22	17579495	A	G	IL17RA	None	None	0.033848	0.000608976	0.861507	-0.096493	0.005685	1.49005e-64	520655	-0.0405095	0.0699308	0.5624	115803	FALSE	FALSE	NA	NA	NA
rs1468488	22	17590744	C	T	IL17RA	None	None	0.272855	0.000420086	0.593644	0.032537	0.002139	3.3597e-52	520190	-0.00468899	0.0186703	0.8017	115803	FALSE	FALSE	NA	NA	NA
rs34505104	22	24624609	G	A	GGT5	None	None	0.305345	0.000465649	0.659816	-0.033131	0.002083	6.3797e-57	521575	0.00925702	0.0192501	0.6306	115803	FALSE	FALSE	NA	NA	NA
rs139271	22	39487595	C	T	RP4-742C19.12	None	None	0.44222	0.000115407	0.163477	-0.015295	0.001907	1.10994e-15	521593	-0.00954541	0.0172583	0.5802	115803	FALSE	FALSE	NA	NA	NA
rs47341	22	43560763	T	C	THADA	None	None	0.396	0.000462117	0.597674	0.031081	0.001997	1.46016e-54	476098	0.0278852	0.0169185	0.0993093	115803	FALSE	FALSE	NA	NA	NA
rs739241	22	50052921	A	G	None	C22orf34	RP5-983L19.2	0.606788	0.000156022	0.221017	0.018082	0.001948	1.71989e-20	521586	0.0234734	0.0169742	0.1667	115803	FALSE	FALSE	NA	NA	NA
sum									0.1066	150.239

## Sheet: Sup Table 7. lymphocyte subtype
Trait	SNP	chr	pos	effect_allele	other_allele	Overlapped.Gene	Nearest.Upstream.Gene	Nearest.Downstream.Gene	EAF	PVE	F statistic	beta.exposure	se.exposure	pval.exposure	samplesize.exposure	beta.outcome	se.outcome	pval.outcome	samplesize.outcome	palindromic	ambiguous	proxy.outcome	target_snp.outcome	proxy_snp.outcome
B cell AC	rs12865434	13	108970631	G	A	None	TNFSF13B	HCFC2P1	0.4777	0.0117883	43.5527	0.1537	0.02404	1.834e-10	3653	0.00964638	0.0193546	0.6182	115803	FALSE	FALSE	NA	NA	NA
Unsw mem AC	rs12874404	13	108993494	G	A	None	TNFSF13B	HCFC2P1	0.3256	0.0101867	18.7974	0.1523	0.02639	8.62303e-09	3656	0.0418642	0.0446365	0.3483	115803	FALSE	FALSE	NA	NA	NA
Unsw mem AC	rs73192651	13	50212885	T	C	None	ARL11	EBPL	0.02	0.00967496	17.844	0.4968	0.08845	2.09402e-08	3656	-0.123456	0.224275	0.582	115803	FALSE	FALSE	NA	NA	NA
NKT AC	rs10512470	17	33771204	A	G	SLFN13	None	None	0.1626	0.00995541	7.3345	-0.1912	0.0338	1.649e-08	3653	-0.0316924	0.0210622	0.1324	115803	FALSE	FALSE	NA	NA	NA
NKT AC	rs7819099	8	144992862	G	A	PLEC	None	None	0.5116	0.00961367	7.08028	0.1387	0.02493	2.844e-08	3653	0.0682192	0.0164164	3.24496e-05	115803	FALSE	FALSE	NA	NA	NA
NKT AC	rs78268116	11	112712171	T	C	None	RP11-27G22.1	RP11-629G13.1	0.1096	0.0325854	24.5683	-0.4086	0.03904	2.79383e-25	3653	-0.0105442	0.0480485	0.8263	115803	FALSE	FALSE	TRUE	rs78268116	rs1447464
NKT AC	rs9488834	6	97889936	A	G	None	RP3-418C23.2	RP1-104O17.1	0.0465	0.0100588	7.41147	0.3368	0.05929	1.44401e-08	3653	0.0501361	0.0598498	0.4022	115803	FALSE	FALSE	NA	NA	NA
NKT AC	rs9916629	17	33796260	C	T	SLFN12L	None	None	0.5123	0.0106078	7.8203	0.1457	0.02472	4.132e-09	3653	0.0295318	0.0176173	0.0936807	115803	FALSE	FALSE	NA	NA	NA
Resting Treg AC	rs11579717	1	199999121	A	G	NR5A2	None	None	0.0044	0.0115667	7.95502	1.149	0.1746	5.46009e-11	3405	0.0230639	0.0908976	0.7997	115803	FALSE	FALSE	NA	NA	NA
Resting Treg AC	rs17583875	1	197924770	A	G	None	LHX9	NEK7	0.0029	0.0157638	10.8879	1.651	0.2111	6.94225e-15	3405	0.0386369	0.0562552	0.4922	115803	FALSE	FALSE	NA	NA	NA
Resting Treg AC	rs34429547	2	38938056	A	C	GALM	None	None	0.1693	0.0155996	10.7726	0.2355	0.03135	7.30466e-14	3405	-0.0435383	0.031803	0.171	115803	FALSE	FALSE	NA	NA	NA
Resting Treg AC	rs62142582	2	38713988	A	G	AC016995.3	None	None	0.0332	0.00941186	6.45897	0.3829	0.0664	8.83995e-09	3405	-0.0594003	0.119181	0.6182	115803	FALSE	FALSE	NA	NA	NA
Resting Treg AC	rs6751481	2	38897810	C	T	GALM	None	None	0.4699	0.0236108	16.4387	0.2177	0.02348	3.10099e-20	3405	-0.0161686	0.0165948	0.3299	115803	FALSE	FALSE	NA	NA	NA
Secreting Treg AC	rs11579717	1	199999121	A	G	NR5A2	None	None	0.0044	0.0126373	21.7711	-1.201	0.1934	5.94005e-10	3405	0.0230639	0.0908976	0.7997	115803	FALSE	FALSE	NA	NA	NA
Secreting Treg AC	rs61839660	10	6094697	T	C	IL2RA	None	None	0.0542	0.0121042	20.8415	0.3436	0.05734	2.274e-09	3405	-0.131905	0.0308009	1.84799e-05	115803	FALSE	FALSE	NA	NA	NA
TD CD4+ AC	rs12712610	2	38897249	G	A	GALM	None	None	0.2966	0.0139735	48.084	0.183	0.02834	1.22301e-10	3395	-0.0156765	0.0225791	0.4875	115803	FALSE	FALSE	NA	NA	NA

## Sheet: Sup Table 8. MS_leukocyte
SNP	chr	pos	effect_allele	other_allele	EAF	beta.exposure	se.exposure	pval.exposure	beta.outcome	se.outcome	pval.outcome	palindromic	ambiguous	proxy.outcome	target_snp.outcome	proxy_snp.outcome
rs10063294	5	35877505	G	A	0.429	0.0989399	0.0162466	1.13e-09	-0.007016	0.001842	0.000141	FALSE	FALSE	NA	NA	NA
rs1014486	3	159691112	C	T	0.471	0.105261	0.0163949	1.36e-10	0.008403	0.001862	6.46994e-06	FALSE	FALSE	NA	NA	NA
rs10191360	2	136884679	T	C	0.476	0.0971267	0.0233508	3.19e-05	0.003205	0.00186	0.0848848	FALSE	FALSE	NA	NA	NA
rs10245867	7	28142186	T	G	0.323	0.0629748	0.0175391	0.00033	-0.000324	0.001959	0.868626	FALSE	FALSE	NA	NA	NA
rs1026916	17	40529835	A	G	0.377	0.129272	0.0173793	1.02e-13	-0.0003	0.001929	0.876471	FALSE	FALSE	NA	NA	NA
rs10271373	7	138729795	A	C	0.497	0.0704585	0.0163566	1.65e-05	0.011413	0.001839	5.60996e-10	FALSE	FALSE	NA	NA	NA
rs1076928	6	36348689	T	C	0.459	0.0760347	0.0165284	4.22e-06	-0.000619	0.001849	0.737816	FALSE	FALSE	NA	NA	NA
rs1077667	19	6668972	C	T	0.763	0.151862	0.0212248	8.37e-13	0.012416	0.002284	5.54996e-08	FALSE	FALSE	NA	NA	NA
rs10801908	1	117090493	C	T	0.868	0.215111	0.0263832	3.54e-16	-0.003377	0.002819	0.230886	FALSE	FALSE	NA	NA	NA
rs10936602	3	169536637	T	C	0.743	0.108854	0.0192933	1.68e-08	-0.000584	0.002134	0.784316	FALSE	FALSE	NA	NA	NA
rs11079784	17	45702280	C	T	0.525	0.107059	0.0162408	4.34e-11	0.006818	0.001842	0.000215998	FALSE	FALSE	NA	NA	NA
rs1112718	10	94479107	A	G	0.591	0.105261	0.0166302	2.46e-10	-0.002226	0.001872	0.234505	FALSE	FALSE	NA	NA	NA
rs11231749	11	64095178	C	T	0.296	0.0732505	0.0173181	2.34e-05	0.000167	0.002012	0.933811	FALSE	FALSE	NA	NA	NA
rs11256593	10	6117322	T	C	0.561	0.18648	0.017367	6.78e-27	0.010017	0.001845	5.73997e-08	FALSE	FALSE	NA	NA	NA
rs11749040	5	40396425	A	G	0.131	0.196389	0.0233041	3.54e-17	-0.003985	0.002729	0.144303	FALSE	FALSE	NA	NA	NA
rs1177228	2	61242410	G	A	0.739	0.107059	0.0185968	8.57e-09	-0.01762	0.002067	1.61994e-17	FALSE	FALSE	NA	NA	NA
rs11809700	1	93152635	T	C	0.277	0.1441	0.0183071	3.51e-15	0.001818	0.002071	0.38006	FALSE	FALSE	NA	NA	NA
rs11852059	14	52306091	C	A	0.181	0.0962189	0.020606	3.02e-06	-0.000442	0.002399	0.85367	FALSE	FALSE	NA	NA	NA
rs11899404	2	12607893	C	T	0.562	0.103459	0.0307186	0.0007573	-0.005356	0.001875	0.00429101	FALSE	FALSE	NA	NA	NA
rs11919880	3	32962051	A	G	0.584	0.0704585	0.0165075	1.97e-05	0.002976	0.001873	0.111968	FALSE	FALSE	NA	NA	NA
rs12147246	14	103265844	A	G	0.351	0.0989399	0.0168477	4.29e-09	0.006061	0.001925	0.00164801	FALSE	FALSE	NA	NA	NA
rs12211604	6	7118990	G	A	0.384	0.0934903	0.0179347	1.86e-07	-0.006863	0.001914	0.000338003	FALSE	FALSE	TRUE	rs12211604	rs11755724
rs12365699	11	118743286	G	A	0.847	0.1441	0.022905	3.15e-10	0.007768	0.002508	0.00196002	FALSE	FALSE	NA	NA	NA
rs12478539	2	43355324	G	C	0.735	0.123102	0.0186774	4.37e-11	0.007365	0.002071	0.000379001	TRUE	FALSE	NA	NA	NA
rs1250551	10	81059335	T	G	0.31	0.116004	0.0174068	2.66e-11	-0.005311	0.002003	0.008019	FALSE	FALSE	NA	NA	NA
rs12622670	2	68649697	T	C	0.55	0.107059	0.01657	1.04e-10	0.002325	0.001858	0.21063	FALSE	FALSE	TRUE	rs12622670	rs7603158
rs12925972	16	79111297	C	T	0.526	0.0944007	0.0170478	3.07e-08	-0.000272	0.001864	0.883933	FALSE	FALSE	NA	NA	NA
rs12971909	19	4466486	A	G	0.372	0.0861777	0.0194077	8.98e-06	-0.001774	0.002027	0.381473	FALSE	FALSE	TRUE	rs12971909	rs12981030
rs13066789	3	187987624	C	T	0.447	0.0695261	0.0167094	3.17e-05	0.0014	0.001852	0.449587	FALSE	FALSE	NA	NA	NA
rs1323292	1	192541472	A	G	0.81	0.123986	0.021854	1.4e-08	-0.0023	0.002382	0.334347	FALSE	FALSE	TRUE	rs1323292	rs1359062
rs1365120	11	36438075	C	T	0.108	0.119559	0.0263636	5.76e-06	0.001507	0.002955	0.60995	FALSE	FALSE	NA	NA	NA
rs140522	22	50971266	T	C	0.34	0.110647	0.0175442	2.85e-10	0.005664	0.002062	0.00602102	FALSE	FALSE	NA	NA	NA
rs1465697	19	49837246	T	C	0.238	0.123986	0.0187158	3.48e-11	0.000838	0.002128	0.69386	FALSE	FALSE	NA	NA	NA
rs17051321	4	122119449	T	C	0.216	0.0944007	0.0187741	4.95e-07	0.001478	0.002148	0.491484	FALSE	FALSE	NA	NA	NA
rs1738074	6	159465977	C	T	0.548	0.113329	0.0166469	9.91e-12	-0.020403	0.001853	3.74024e-28	FALSE	FALSE	NA	NA	NA
rs17741873	10	75653800	G	T	0.809	0.0889262	0.0209301	2.15e-05	-0.004145	0.002371	0.0804378	FALSE	FALSE	NA	NA	NA
rs1800693	12	6450945	C	T	0.43	0.126633	0.0170244	1.02e-13	-0.012442	0.0019	6.00067e-11	FALSE	FALSE	TRUE	rs1800693	rs767455
rs1801133	1	11856378	G	A	0.7546	0.0788112	0.0216484	0.0002721	0.001116	0.001939	0.564988	FALSE	FALSE	NA	NA	NA
rs2084007	5	133891282	C	T	0.5	0.079735	0.0163927	1.15e-06	0.004189	0.001861	0.0244371	FALSE	FALSE	NA	NA	NA
rs2150879	17	57859210	G	A	0.441	0.103459	0.0164626	3.29e-10	-0.035236	0.001846	3.59998e-81	FALSE	FALSE	NA	NA	NA
rs2248137	20	52789743	C	G	0.6	0.112435	0.0172865	7.81e-11	0.000553	0.001891	0.7701	TRUE	FALSE	NA	NA	NA
rs2269434	11	47360412	C	T	0.35	0.0861777	0.0171761	5.24e-07	-0.008587	0.00194	9.74002e-06	FALSE	FALSE	NA	NA	NA
rs2289746	3	105455955	C	T	0.646	0.0852598	0.0177111	1.48e-06	-0.002714	0.001959	0.165931	FALSE	FALSE	NA	NA	NA
rs2317231	1	157686337	G	T	0.541	0.10075	0.0167745	1.9e-09	0.002695	0.001846	0.144366	FALSE	FALSE	NA	NA	NA
rs249677	5	141539339	A	C	0.623	0.076961	0.017333	8.99e-06	0.02241	0.001913	1.20005e-31	FALSE	FALSE	NA	NA	NA
rs2546890	5	158759900	A	G	0.503	0.116894	0.0164059	1.04e-12	0.002509	0.001811	0.165854	FALSE	FALSE	NA	NA	NA
rs2726479	4	106255589	C	T	0.566	0.0788112	0.0162197	1.18e-06	0.008227	0.001858	9.59997e-06	FALSE	FALSE	NA	NA	NA
rs28703878	8	79417222	G	A	0.309	0.133656	0.0214355	4.51e-10	0.008639	0.002089	3.57001e-05	FALSE	FALSE	NA	NA	NA
rs28834106	19	10592144	T	C	0.764	0.129272	0.019551	3.79e-11	-0.007555	0.002109	0.000342997	FALSE	FALSE	NA	NA	NA
rs2986736	1	6512547	C	T	0.201	0.10616	0.0256166	3.41e-05	-0.001122	0.002447	0.646556	FALSE	FALSE	NA	NA	NA
rs3184504	12	111884608	T	C	0.466	0.0685928	0.0165622	3.45e-05	0.067191	0.001836	3.68978e-293	FALSE	FALSE	NA	NA	NA
rs34681760	5	6712834	C	T	0.643	0.0806579	0.017714	5.28e-06	0.004339	0.001968	0.0275112	FALSE	FALSE	NA	NA	NA
rs34695601	14	76014298	T	C	0.76	0.109751	0.0198401	3.17e-08	-0.003265	0.002137	0.12646	FALSE	FALSE	NA	NA	NA
rs354033	7	149289464	G	A	0.74	0.107957	0.0189455	1.21e-08	0.010625	0.002106	4.60002e-07	FALSE	FALSE	NA	NA	NA
rs35486093	1	85729820	G	A	0.084	0.179818	0.0281163	1.6e-10	-0.004093	0.003194	0.200056	FALSE	FALSE	NA	NA	NA
rs35540610	2	231121829	C	T	0.224	0.135405	0.0193893	2.88e-12	-0.00151	0.002174	0.487357	FALSE	FALSE	NA	NA	NA
rs35703946	16	86021505	G	A	0.858	0.172271	0.0286987	1.94e-09	0.007683	0.002771	0.00558097	FALSE	FALSE	NA	NA	NA
rs3737798	1	160389984	A	G	0.53	0.0870947	0.0165414	1.4e-07	-0.000144	0.001833	0.93744	FALSE	FALSE	NA	NA	NA
rs3809627	16	30103160	C	A	0.571	0.0971267	0.0175718	3.25e-08	-0.01359	0.001971	5.62989e-12	FALSE	FALSE	NA	NA	NA
rs3923387	8	144987221	T	C	0.425	0.0704585	0.0166618	2.35e-05	0.004045	0.001953	0.0383946	FALSE	FALSE	TRUE	rs3923387	rs6990361
rs405343	16	1070147	T	G	0.174	0.118672	0.0217286	4.72e-08	-0.004703	0.002436	0.0535735	FALSE	FALSE	TRUE	rs405343	rs406161
rs4262739	11	128421175	G	A	0.545	0.0667236	0.0165202	5.37e-05	0.004125	0.001857	0.026367	FALSE	FALSE	NA	NA	NA
rs4325907	3	101749022	C	T	0.339	0.0989399	0.0167753	3.68e-09	0.004642	0.00192	0.015634	FALSE	FALSE	NA	NA	NA
rs438613	3	28072086	C	T	0.488	0.138021	0.0166056	9.43e-17	-0.001581	0.001839	0.390086	FALSE	FALSE	NA	NA	NA
rs4409785	11	95311422	C	T	0.189	0.0898407	0.0211139	2.09e-05	0.001933	0.002438	0.427935	FALSE	FALSE	NA	NA	NA
rs4728142	7	128573967	A	G	0.451	0.0610951	0.0167215	0.0002585	-0.008042	0.001879	1.88999e-05	FALSE	FALSE	NA	NA	NA
rs4796224	17	34842521	G	A	0.457	0.0852598	0.016276	1.62e-07	0.002681	0.001848	0.146797	FALSE	FALSE	NA	NA	NA
rs4808760	19	18301979	C	G	0.722	0.134531	0.018608	4.84e-13	0.00266	0.002125	0.21061	TRUE	FALSE	NA	NA	NA
rs4812772	20	42579051	C	T	0.72	0.0676586	0.0184956	0.0002541	-0.007809	0.002083	0.000178999	FALSE	FALSE	NA	NA	NA
rs483180	1	120267505	C	G	0.673	0.107957	0.0179402	1.77e-09	-0.008265	0.001975	2.90001e-05	TRUE	FALSE	NA	NA	NA
rs4939490	11	60793651	G	C	0.391	0.136278	0.0173661	4.25e-15	-0.004576	0.001884	0.015188	TRUE	FALSE	NA	NA	NA
rs531612	11	65705432	T	C	0.526	0.0880109	0.0164883	9.41e-08	0.018349	0.001846	2.91005e-23	FALSE	FALSE	NA	NA	NA
rs55858457	7	2448317	T	G	0.376	0.113329	0.0198832	1.2e-08	-0.002028	0.001977	0.305057	FALSE	FALSE	TRUE	rs55858457	rs6944568
rs57116599	2	112778389	G	A	0.744	0.120446	0.0202238	2.59e-09	0.012028	0.00224	8.10998e-08	FALSE	FALSE	TRUE	rs57116599	rs55792453
rs58166386	19	16559421	G	A	0.3	0.0907544	0.017606	2.54e-07	0.040277	0.002001	4.96021e-90	FALSE	FALSE	NA	NA	NA
rs59655222	1	200875897	T	C	0.741	0.123102	0.0186145	3.76e-11	-0.005175	0.002031	0.010859	FALSE	FALSE	NA	NA	NA
rs6032662	20	44734310	C	T	0.252	0.133656	0.0183058	2.85e-13	0.004486	0.002135	0.0356517	FALSE	FALSE	NA	NA	NA
rs60600003	7	37382465	G	T	0.102	0.133656	0.0264161	4.2e-07	0.015816	0.003075	2.74998e-07	FALSE	FALSE	NA	NA	NA
rs61708525	12	94661453	G	A	0.315	0.079735	0.0186508	1.91e-05	-0.001819	0.002023	0.36862	FALSE	FALSE	NA	NA	NA
rs61884005	11	14402930	C	G	0.854	0.134531	0.0250678	8.02e-08	-0.000627	0.002821	0.823998	TRUE	FALSE	NA	NA	NA
rs62013236	15	79247482	C	T	0.846	0.124869	0.0263078	2.07e-06	-0.004307	0.002697	0.11022	FALSE	FALSE	NA	NA	NA
rs62420820	6	137438057	A	G	0.226	0.13715	0.0187391	2.5e-13	0.000816	0.002151	0.704513	FALSE	FALSE	NA	NA	NA
rs6496663	15	90887584	C	A	0.318	0.10075	0.0181376	2.78e-08	0.009545	0.002009	2.07e-06	FALSE	FALSE	NA	NA	NA
rs6589939	11	122518525	G	A	0.38	0.0751075	0.0168859	8.67e-06	0.008432	0.001899	9.06004e-06	FALSE	FALSE	NA	NA	NA
rs6670198	1	2520527	T	C	0.666	0.144966	0.0176351	2.03e-16	0.002053	0.001937	0.289032	FALSE	FALSE	NA	NA	NA
rs67111717	5	176790162	G	A	0.342	0.0953102	0.0189564	4.96e-07	0.008987	0.001988	6.21999e-06	FALSE	FALSE	NA	NA	NA
rs6738544	2	191989356	C	A	0.661	0.0657877	0.0168545	9.49e-05	0.005227	0.0019	0.00596101	FALSE	FALSE	NA	NA	NA
rs6742	20	62374441	C	T	0.782	0.159565	0.0302272	1.3e-07	-0.003758	0.002442	0.123797	FALSE	FALSE	NA	NA	NA
rs6837324	4	48127262	G	A	0.38	0.0861777	0.0168525	3.16e-07	-0.003536	0.001884	0.0606345	FALSE	FALSE	NA	NA	NA
rs6911131	6	143865221	G	A	0.061	0.14583	0.0349988	3.09e-05	-0.007156	0.004103	0.0811204	FALSE	FALSE	NA	NA	NA
rs6990534	8	128814091	G	A	0.67	0.107059	0.0181407	3.6e-09	0.005124	0.002021	0.011265	FALSE	FALSE	NA	NA	NA
rs701006	12	58106836	G	A	0.592	0.114221	0.0168887	1.35e-11	-0.003751	0.001878	0.0457804	FALSE	FALSE	NA	NA	NA
rs719316	6	16672760	T	C	0.536	0.064851	0.0163164	7.05e-05	0.006698	0.001856	0.000309001	FALSE	FALSE	NA	NA	NA
rs7260482	19	45143942	C	A	0.263	0.0889262	0.0186418	1.84e-06	0.012882	0.002094	7.92994e-10	FALSE	FALSE	NA	NA	NA
rs72922276	1	65429319	G	A	0.902	0.131905	0.0293294	6.88e-06	-0.00892	0.003097	0.00398602	FALSE	FALSE	NA	NA	NA
rs72928038	6	90976768	A	G	0.179	0.160417	0.0247454	9.01e-11	-0.023624	0.002422	1.90985e-22	FALSE	FALSE	NA	NA	NA
rs72989863	4	164493807	G	A	0.629	0.0676586	0.017017	7.01e-05	-0.001384	0.00191	0.468653	FALSE	FALSE	NA	NA	NA
rs73414214	7	105706462	C	A	0.904	0.103459	0.0290819	0.0003744	0.011626	0.003222	0.000309999	FALSE	FALSE	NA	NA	NA
rs7731626	5	55444683	G	A	0.625	0.0925792	0.0197762	2.85e-06	-0.005017	0.001903	0.00841298	FALSE	FALSE	NA	NA	NA
rs7855251	9	100868189	T	C	0.731	0.109751	0.020024	4.23e-08	-0.005614	0.002137	0.00864391	FALSE	FALSE	NA	NA	NA
rs7975763	12	123604053	T	C	0.215	0.121332	0.0210182	7.8e-09	0.002218	0.002285	0.33183	FALSE	FALSE	NA	NA	NA
rs802730	6	128280104	T	C	0.722	0.114221	0.0181683	3.24e-10	0.005357	0.001985	0.00697606	FALSE	FALSE	NA	NA	NA
rs8062446	16	57077094	T	C	0.4	0.0852598	0.0173095	8.41e-07	0.000462	0.001917	0.809415	FALSE	FALSE	NA	NA	NA
rs9308424	1	212877776	G	A	0.698	0.0916672	0.0189641	1.34e-06	0.001469	0.001978	0.457507	FALSE	FALSE	NA	NA	NA
rs9591325	13	50811220	T	C	0.95	0.212689	0.0340417	4.16e-10	0.01267	0.00364	0.000503999	FALSE	FALSE	NA	NA	NA
rs9610458	22	22205353	T	C	0.536	0.114221	0.0165099	4.57e-12	-0.00144	0.001858	0.438083	FALSE	FALSE	NA	NA	NA
rs962052	2	151644203	C	T	0.3	0.0676586	0.018255	0.0002103	-6.4e-05	0.002109	0.975834	FALSE	FALSE	NA	NA	NA
rs9843355	3	119228508	G	A	0.838	0.133656	0.0214612	4.73e-10	-0.001833	0.002449	0.454233	FALSE	FALSE	NA	NA	NA
rs9863496	3	18798848	C	T	0.251	0.0657877	0.0182404	0.0003101	0.013368	0.00207	1.09999e-10	FALSE	FALSE	NA	NA	NA
rs9878602	3	71535338	T	G	0.515	0.0834216	0.0161973	2.6e-07	-0.000429	0.00185	0.816679	FALSE	FALSE	NA	NA	NA
rs9900529	17	73335776	C	G	0.255	0.0944007	0.0193799	1.11e-06	-0.006308	0.002218	0.00446498	TRUE	FALSE	NA	NA	NA
rs9955954	18	56375801	A	G	0.785	0.109751	0.0194007	1.54e-08	-0.001683	0.002171	0.438211	FALSE	FALSE	TRUE	rs9955954	rs8088079
rs9992763	4	109058718	G	T	0.451	0.0898407	0.0164254	4.51e-08	-0.003075	0.00186	0.0982834	FALSE	FALSE	NA	NA	NA

## Sheet: Sup Table 9. MS_lymphocyte
SNP	chr	pos	effect_allele	other_allele	EAF	beta.exposure	se.exposure	pval.exposure	beta.outcome	se.outcome	pval.outcome	palindromic	ambiguous	proxy.outcome	target_snp.outcome	proxy_snp.outcome
rs10063294	5	35877505	G	A	0.429	0.0989399	0.0162466	1.13e-09	-0.026394	0.001894	4.05042e-44	FALSE	FALSE	NA	NA	NA
rs1014486	3	159691112	C	T	0.471	0.105261	0.0163949	1.36e-10	0.009554	0.001913	6.05006e-07	FALSE	FALSE	NA	NA	NA
rs10191360	2	136884679	T	C	0.476	0.0971267	0.0233508	3.19e-05	0.004992	0.001904	0.00876597	FALSE	FALSE	NA	NA	NA
rs10245867	7	28142186	T	G	0.323	0.0629748	0.0175391	0.00033	-0.015142	0.002011	5.29054e-14	FALSE	FALSE	NA	NA	NA
rs1026916	17	40529835	A	G	0.377	0.129272	0.0173793	1.02e-13	0.006996	0.00198	0.000413	FALSE	FALSE	NA	NA	NA
rs10271373	7	138729795	A	C	0.497	0.0704585	0.0163566	1.65e-05	0.01584	0.001891	5.64937e-17	FALSE	FALSE	NA	NA	NA
rs1076928	6	36348689	T	C	0.459	0.0760347	0.0165284	4.22e-06	-0.001563	0.0019	0.410648	FALSE	FALSE	NA	NA	NA
rs1077667	19	6668972	C	T	0.763	0.151862	0.0212248	8.37e-13	0.016363	0.00234	2.81968e-12	FALSE	FALSE	NA	NA	NA
rs10801908	1	117090493	C	T	0.868	0.215111	0.0263832	3.54e-16	-0.006786	0.002905	0.0195128	FALSE	FALSE	NA	NA	NA
rs10936602	3	169536637	T	C	0.743	0.108854	0.0192933	1.68e-08	-0.00585	0.002189	0.00755301	FALSE	FALSE	NA	NA	NA
rs11079784	17	45702280	C	T	0.525	0.107059	0.0162408	4.34e-11	0.003675	0.00189	0.0519075	FALSE	FALSE	NA	NA	NA
rs1112718	10	94479107	A	G	0.591	0.105261	0.0166302	2.46e-10	0.00627	0.001925	0.00112899	FALSE	FALSE	NA	NA	NA
rs11231749	11	64095178	C	T	0.296	0.0732505	0.0173181	2.34e-05	0.003972	0.002062	0.0540568	FALSE	FALSE	NA	NA	NA
rs11256593	10	6117322	T	C	0.561	0.18648	0.017367	6.78e-27	0.021081	0.001899	1.33999e-28	FALSE	FALSE	NA	NA	NA
rs11749040	5	40396425	A	G	0.131	0.196389	0.0233041	3.54e-17	-0.005277	0.00281	0.060463	FALSE	FALSE	NA	NA	NA
rs1177228	2	61242410	G	A	0.739	0.107059	0.0185968	8.57e-09	-0.007408	0.002206	0.000791006	FALSE	FALSE	NA	NA	NA
rs11809700	1	93152635	T	C	0.277	0.1441	0.0183071	3.51e-15	-0.003807	0.002128	0.0735682	FALSE	FALSE	NA	NA	NA
rs11852059	14	52306091	C	A	0.181	0.0962189	0.020606	3.02e-06	0.0038	0.002469	0.123725	FALSE	FALSE	NA	NA	NA
rs11899404	2	12607893	C	T	0.562	0.103459	0.0307186	0.0007573	-0.002173	0.001921	0.257945	FALSE	FALSE	NA	NA	NA
rs11919880	3	32962051	A	G	0.584	0.0704585	0.0165075	1.97e-05	-0.000585	0.00192	0.760778	FALSE	FALSE	NA	NA	NA
rs12147246	14	103265844	A	G	0.351	0.0989399	0.0168477	4.29e-09	0.021081	0.001979	1.80011e-26	FALSE	FALSE	NA	NA	NA
rs12211604	6	7118990	G	A	0.384	0.0934903	0.0179347	1.86e-07	-0.001321	0.001962	0.500882	FALSE	FALSE	TRUE	rs12211604	rs11755724
rs12365699	11	118743286	G	A	0.847	0.1441	0.022905	3.15e-10	0.019317	0.002571	6.01035e-14	FALSE	FALSE	NA	NA	NA
rs12478539	2	43355324	G	C	0.735	0.123102	0.0186774	4.37e-11	-0.009831	0.002127	3.86999e-06	TRUE	FALSE	NA	NA	NA
rs1250551	10	81059335	T	G	0.31	0.116004	0.0174068	2.66e-11	0.008923	0.002044	1.28e-05	FALSE	FALSE	NA	NA	NA
rs12622670	2	68649697	T	C	0.55	0.107059	0.01657	1.04e-10	0.003281	0.001983	0.0979107	FALSE	FALSE	TRUE	rs12622670	rs7603158
rs12925972	16	79111297	C	T	0.526	0.0944007	0.0170478	3.07e-08	0.001663	0.001915	0.38503	FALSE	FALSE	NA	NA	NA
rs12971909	19	4466486	A	G	0.372	0.0861777	0.0194077	8.98e-06	-0.002531	0.002066	0.22054	FALSE	FALSE	TRUE	rs12971909	rs12981030
rs13066789	3	187987624	C	T	0.447	0.0695261	0.0167094	3.17e-05	-0.002705	0.001902	0.155006	FALSE	FALSE	NA	NA	NA
rs1323292	1	192541472	A	G	0.81	0.123986	0.021854	1.4e-08	0.002371	0.002442	0.331684	FALSE	FALSE	TRUE	rs1323292	rs1359062
rs1365120	11	36438075	C	T	0.108	0.119559	0.0263636	5.76e-06	-0.003634	0.002923	0.213847	FALSE	FALSE	NA	NA	NA
rs140522	22	50971266	T	C	0.34	0.110647	0.0175442	2.85e-10	0.001097	0.002102	0.601926	FALSE	FALSE	NA	NA	NA
rs1465697	19	49837246	T	C	0.238	0.123986	0.0187158	3.48e-11	-0.009244	0.002184	2.33002e-05	FALSE	FALSE	NA	NA	NA
rs17051321	4	122119449	T	C	0.216	0.0944007	0.0187741	4.95e-07	0.002701	0.002199	0.219198	FALSE	FALSE	NA	NA	NA
rs1738074	6	159465977	C	T	0.548	0.113329	0.0166469	9.91e-12	-0.008372	0.001902	1.09001e-05	FALSE	FALSE	NA	NA	NA
rs17741873	10	75653800	G	T	0.809	0.0889262	0.0209301	2.15e-05	-0.003582	0.002439	0.141928	FALSE	FALSE	NA	NA	NA
rs1800693	12	6450945	C	T	0.43	0.126633	0.0170244	1.02e-13	-0.01917	0.001946	7.36038e-23	FALSE	FALSE	TRUE	rs1800693	rs767455
rs1801133	1	11856378	G	A	0.7546	0.0788112	0.0216484	0.0002721	0.006387	0.001994	0.00136399	FALSE	FALSE	NA	NA	NA
rs2084007	5	133891282	C	T	0.5	0.079735	0.0163927	1.15e-06	0.001645	0.001906	0.388075	FALSE	FALSE	NA	NA	NA
rs2150879	17	57859210	G	A	0.441	0.103459	0.0164626	3.29e-10	-0.021769	0.001898	2.08978e-30	FALSE	FALSE	NA	NA	NA
rs2248137	20	52789743	C	G	0.6	0.112435	0.0172865	7.81e-11	-0.002372	0.001943	0.22201	TRUE	FALSE	NA	NA	NA
rs2269434	11	47360412	C	T	0.35	0.0861777	0.0171761	5.24e-07	-0.01514	0.001992	3.12033e-14	FALSE	FALSE	NA	NA	NA
rs2289746	3	105455955	C	T	0.646	0.0852598	0.0177111	1.48e-06	-0.002584	0.00201	0.198467	FALSE	FALSE	NA	NA	NA
rs2317231	1	157686337	G	T	0.541	0.10075	0.0167745	1.9e-09	0.003274	0.001899	0.0847754	FALSE	FALSE	NA	NA	NA
rs249677	5	141539339	A	C	0.623	0.076961	0.017333	8.99e-06	0.000371	0.001966	0.850154	FALSE	FALSE	NA	NA	NA
rs2546890	5	158759900	A	G	0.503	0.116894	0.0164059	1.04e-12	0.004579	0.001886	0.01521	FALSE	FALSE	NA	NA	NA
rs2726479	4	106255589	C	T	0.566	0.0788112	0.0162197	1.18e-06	-0.016391	0.001909	9.36915e-18	FALSE	FALSE	NA	NA	NA
rs28703878	8	79417222	G	A	0.309	0.133656	0.0214355	4.51e-10	0.022716	0.002148	4.25991e-26	FALSE	FALSE	NA	NA	NA
rs28834106	19	10592144	T	C	0.764	0.129272	0.019551	3.79e-11	-0.0176	0.002159	3.72992e-16	FALSE	FALSE	NA	NA	NA
rs2986736	1	6512547	C	T	0.201	0.10616	0.0256166	3.41e-05	0.007148	0.002471	0.00383698	FALSE	FALSE	NA	NA	NA
rs3184504	12	111884608	T	C	0.466	0.0685928	0.0165622	3.45e-05	0.090542	0.00189	0	FALSE	FALSE	NA	NA	NA
rs34681760	5	6712834	C	T	0.643	0.0806579	0.017714	5.28e-06	-0.001672	0.002024	0.408675	FALSE	FALSE	NA	NA	NA
rs34695601	14	76014298	T	C	0.76	0.109751	0.0198401	3.17e-08	-0.015883	0.002193	4.58987e-13	FALSE	FALSE	NA	NA	NA
rs354033	7	149289464	G	A	0.74	0.107957	0.0189455	1.21e-08	0.006608	0.002162	0.00224999	FALSE	FALSE	NA	NA	NA
rs35486093	1	85729820	G	A	0.084	0.179818	0.0281163	1.6e-10	-0.0122	0.003277	0.000198999	FALSE	FALSE	NA	NA	NA
rs35540610	2	231121829	C	T	0.224	0.135405	0.0193893	2.88e-12	-0.001807	0.002227	0.417302	FALSE	FALSE	NA	NA	NA
rs35703946	16	86021505	G	A	0.858	0.172271	0.0286987	1.94e-09	-0.001278	0.002837	0.652343	FALSE	FALSE	NA	NA	NA
rs3737798	1	160389984	A	G	0.53	0.0870947	0.0165414	1.4e-07	0.007402	0.001887	8.84993e-05	FALSE	FALSE	NA	NA	NA
rs3809627	16	30103160	C	A	0.571	0.0971267	0.0175718	3.25e-08	-0.014254	0.002012	1.45011e-12	FALSE	FALSE	NA	NA	NA
rs3923387	8	144987221	T	C	0.425	0.0704585	0.0166618	2.35e-05	0.000692	0.001993	0.728373	FALSE	FALSE	TRUE	rs3923387	rs6990361
rs405343	16	1070147	T	G	0.174	0.118672	0.0217286	4.72e-08	-0.001122	0.002481	0.651232	FALSE	FALSE	TRUE	rs405343	rs406161
rs4262739	11	128421175	G	A	0.545	0.0667236	0.0165202	5.37e-05	-0.007068	0.001906	0.00021	FALSE	FALSE	NA	NA	NA
rs4325907	3	101749022	C	T	0.339	0.0989399	0.0167753	3.68e-09	0.003238	0.001971	0.100317	FALSE	FALSE	NA	NA	NA
rs438613	3	28072086	C	T	0.488	0.138021	0.0166056	9.43e-17	-0.004573	0.001689	0.00678797	FALSE	FALSE	NA	NA	NA
rs4409785	11	95311422	C	T	0.189	0.0898407	0.0211139	2.09e-05	-0.001512	0.002502	0.545752	FALSE	FALSE	NA	NA	NA
rs4728142	7	128573967	A	G	0.451	0.0610951	0.0167215	0.0002585	-0.010258	0.001925	1.01e-07	FALSE	FALSE	NA	NA	NA
rs4796224	17	34842521	G	A	0.457	0.0852598	0.016276	1.62e-07	0.003113	0.001896	0.10071	FALSE	FALSE	NA	NA	NA
rs4808760	19	18301979	C	G	0.722	0.134531	0.018608	4.84e-13	-0.007421	0.002169	0.000625994	TRUE	FALSE	NA	NA	NA
rs4812772	20	42579051	C	T	0.72	0.0676586	0.0184956	0.0002541	-0.000774	0.00214	0.717773	FALSE	FALSE	NA	NA	NA
rs483180	1	120267505	C	G	0.673	0.107957	0.0179402	1.77e-09	-0.008799	0.00203	1.47999e-05	TRUE	FALSE	NA	NA	NA
rs4939490	11	60793651	G	C	0.391	0.136278	0.0173661	4.25e-15	-0.009149	0.001937	2.34002e-06	TRUE	FALSE	NA	NA	NA
rs531612	11	65705432	T	C	0.526	0.0880109	0.0164883	9.41e-08	0.011379	0.001897	2.03002e-09	FALSE	FALSE	NA	NA	NA
rs55858457	7	2448317	T	G	0.376	0.113329	0.0198832	1.2e-08	-0.001031	0.002031	0.611909	FALSE	FALSE	TRUE	rs55858457	rs6944568
rs57116599	2	112778389	G	A	0.744	0.120446	0.0202238	2.59e-09	-0.005627	0.002197	0.0104381	FALSE	FALSE	TRUE	rs57116599	rs55792453
rs58166386	19	16559421	G	A	0.3	0.0907544	0.017606	2.54e-07	0.085087	0.002053	0	FALSE	FALSE	NA	NA	NA
rs59655222	1	200875897	T	C	0.741	0.123102	0.0186145	3.76e-11	-0.01625	0.002082	6.16027e-15	FALSE	FALSE	NA	NA	NA
rs6032662	20	44734310	C	T	0.252	0.133656	0.0183058	2.85e-13	0.007573	0.002196	0.000566005	FALSE	FALSE	NA	NA	NA
rs60600003	7	37382465	G	T	0.102	0.133656	0.0264161	4.2e-07	0.029505	0.003164	1.18005e-20	FALSE	FALSE	NA	NA	NA
rs61708525	12	94661453	G	A	0.315	0.079735	0.0186508	1.91e-05	-0.001521	0.002075	0.463555	FALSE	FALSE	NA	NA	NA
rs61884005	11	14402930	C	G	0.854	0.134531	0.0250678	8.02e-08	-0.004362	0.002903	0.132949	TRUE	FALSE	NA	NA	NA
rs62013236	15	79247482	C	T	0.846	0.124869	0.0263078	2.07e-06	0.000843	0.00277	0.760918	FALSE	FALSE	NA	NA	NA
rs62420820	6	137438057	A	G	0.226	0.13715	0.0187391	2.5e-13	-0.00089	0.002214	0.687733	FALSE	FALSE	NA	NA	NA
rs6496663	15	90887584	C	A	0.318	0.10075	0.0181376	2.78e-08	0.030666	0.002067	9.28966e-50	FALSE	FALSE	NA	NA	NA
rs6589939	11	122518525	G	A	0.38	0.0751075	0.0168859	8.67e-06	0.03278	0.001951	2.86022e-63	FALSE	FALSE	NA	NA	NA
rs6670198	1	2520527	T	C	0.666	0.144966	0.0176351	2.03e-16	0.000521	0.001986	0.792905	FALSE	FALSE	NA	NA	NA
rs67111717	5	176790162	G	A	0.342	0.0953102	0.0189564	4.96e-07	-0.002607	0.002037	0.200661	FALSE	FALSE	NA	NA	NA
rs6738544	2	191989356	C	A	0.661	0.0657877	0.0168545	9.49e-05	0.006107	0.001949	0.001735	FALSE	FALSE	NA	NA	NA
rs6742	20	62374441	C	T	0.782	0.159565	0.0302272	1.3e-07	0.004944	0.002488	0.0469505	FALSE	FALSE	NA	NA	NA
rs6837324	4	48127262	G	A	0.38	0.0861777	0.0168525	3.16e-07	-0.00277	0.001933	0.151754	FALSE	FALSE	NA	NA	NA
rs6911131	6	143865221	G	A	0.061	0.14583	0.0349988	3.09e-05	-0.01278	0.004219	0.00246003	FALSE	FALSE	NA	NA	NA
rs6990534	8	128814091	G	A	0.67	0.107059	0.0181407	3.6e-09	0.009085	0.002079	1.26e-05	FALSE	FALSE	NA	NA	NA
rs701006	12	58106836	G	A	0.592	0.114221	0.0168887	1.35e-11	-0.00554	0.001922	0.00396296	FALSE	FALSE	NA	NA	NA
rs719316	6	16672760	T	C	0.536	0.064851	0.0163164	7.05e-05	0.005585	0.001902	0.00332399	FALSE	FALSE	NA	NA	NA
rs7260482	19	45143942	C	A	0.263	0.0889262	0.0186418	1.84e-06	0.01459	0.002143	1.02991e-11	FALSE	FALSE	NA	NA	NA
rs72922276	1	65429319	G	A	0.902	0.131905	0.0293294	6.88e-06	-0.01458	0.003054	1.83e-06	FALSE	FALSE	NA	NA	NA
rs72928038	6	90976768	A	G	0.179	0.160417	0.0247454	9.01e-11	-0.033322	0.002481	4.24033e-41	FALSE	FALSE	NA	NA	NA
rs72989863	4	164493807	G	A	0.629	0.0676586	0.017017	7.01e-05	-0.00127	0.00196	0.517198	FALSE	FALSE	NA	NA	NA
rs73414214	7	105706462	C	A	0.904	0.103459	0.0290819	0.0003744	0.011031	0.003323	0.000906004	FALSE	FALSE	NA	NA	NA
rs7731626	5	55444683	G	A	0.625	0.0925792	0.0197762	2.85e-06	-0.00992	0.001956	4e-07	FALSE	FALSE	NA	NA	NA
rs7855251	9	100868189	T	C	0.731	0.109751	0.020024	4.23e-08	-0.002993	0.002198	0.173388	FALSE	FALSE	NA	NA	NA
rs7975763	12	123604053	T	C	0.215	0.121332	0.0210182	7.8e-09	0.023493	0.002345	1.36994e-23	FALSE	FALSE	NA	NA	NA
rs802730	6	128280104	T	C	0.722	0.114221	0.0181683	3.24e-10	0.008037	0.002038	8.12007e-05	FALSE	FALSE	NA	NA	NA
rs8062446	16	57077094	T	C	0.4	0.0852598	0.0173095	8.41e-07	0.019402	0.001975	9.66941e-23	FALSE	FALSE	NA	NA	NA
rs9308424	1	212877776	G	A	0.698	0.0916672	0.0189641	1.34e-06	-0.008371	0.00203	3.79001e-05	FALSE	FALSE	NA	NA	NA
rs9591325	13	50811220	T	C	0.95	0.212689	0.0340417	4.16e-10	0.008761	0.003749	0.019446	FALSE	FALSE	NA	NA	NA
rs9610458	22	22205353	T	C	0.536	0.114221	0.0165099	4.57e-12	0.003926	0.001908	0.0396716	FALSE	FALSE	NA	NA	NA
rs962052	2	151644203	C	T	0.3	0.0676586	0.018255	0.0002103	0.000916	0.002164	0.672114	FALSE	FALSE	NA	NA	NA
rs9843355	3	119228508	G	A	0.838	0.133656	0.0214612	4.73e-10	-0.003147	0.002402	0.190088	FALSE	FALSE	NA	NA	NA
rs9863496	3	18798848	C	T	0.251	0.0657877	0.0182404	0.0003101	0.018085	0.002123	1.71002e-17	FALSE	FALSE	NA	NA	NA
rs9878602	3	71535338	T	G	0.515	0.0834216	0.0161973	2.6e-07	0.001889	0.00189	0.317626	FALSE	FALSE	NA	NA	NA
rs9900529	17	73335776	C	G	0.255	0.0944007	0.0193799	1.11e-06	-0.007521	0.002287	0.00101	TRUE	FALSE	NA	NA	NA
rs9955954	18	56375801	A	G	0.785	0.109751	0.0194007	1.54e-08	-0.009042	0.002236	5.30005e-05	FALSE	FALSE	TRUE	rs9955954	rs8088079
rs9992763	4	109058718	G	T	0.451	0.0898407	0.0164254	4.51e-08	-0.002856	0.00191	0.134859	FALSE	FALSE	NA	NA	NA

## Sheet: Sup Table 10. MS_NKT
SNP	chr	pos	effect_allele	other_allele	EAF	beta.exposure	se.exposure	pval.exposure	beta.outcome	se.outcome	pval.outcome	palindromic	ambiguous	proxy.outcome	target_snp.outcome	proxy_snp.outcome
rs10063294	5	35877505	G	A	0.429	0.0989399	0.0162466	1.13e-09	0.03334	0.0275	0.2255	FALSE	FALSE	NA	NA	NA
rs1014486	3	159691112	C	T	0.471	0.105261	0.0163949	1.36e-10	0.00027	0.02563	0.9916	FALSE	FALSE	NA	NA	NA
rs10191360	2	136884679	T	C	0.476	0.0971267	0.0233508	3.19e-05	0.005949	0.02613	0.8199	FALSE	FALSE	NA	NA	NA
rs10245867	7	28142186	T	G	0.323	0.0629748	0.0175391	0.00033	-0.005559	0.02735	0.8389	FALSE	FALSE	NA	NA	NA
rs1026916	17	40529835	A	G	0.377	0.129272	0.0173793	1.02e-13	-0.04514	0.02639	0.087279	FALSE	FALSE	NA	NA	NA
rs10271373	7	138729795	A	C	0.497	0.0704585	0.0163566	1.65e-05	-0.002156	0.0256	0.9329	FALSE	FALSE	NA	NA	NA
rs1076928	6	36348689	T	C	0.459	0.0760347	0.0165284	4.22e-06	0.04663	0.02561	0.06868	FALSE	FALSE	NA	NA	NA
rs1077667	19	6668972	C	T	0.763	0.151862	0.0212248	8.37e-13	-0.05077	0.03309	0.125	FALSE	FALSE	NA	NA	NA
rs10801908	1	117090493	C	T	0.868	0.215111	0.0263832	3.54e-16	0.04576	0.04856	0.346	FALSE	FALSE	NA	NA	NA
rs10936602	3	169536637	T	C	0.743	0.108854	0.0192933	1.68e-08	0.05066	0.02867	0.0773197	FALSE	FALSE	NA	NA	NA
rs11079784	17	45702280	C	T	0.525	0.107059	0.0162408	4.34e-11	0.01183	0.02539	0.641201	FALSE	FALSE	NA	NA	NA
rs1112718	10	94479107	A	G	0.591	0.105261	0.0166302	2.46e-10	-0.06325	0.02611	0.0154501	FALSE	FALSE	NA	NA	NA
rs11231749	11	64095178	C	T	0.296	0.0732505	0.0173181	2.34e-05	0.01708	0.02931	0.56	FALSE	FALSE	NA	NA	NA
rs11256593	10	6117322	T	C	0.561	0.18648	0.017367	6.78e-27	0.01138	0.02691	0.6726	FALSE	FALSE	NA	NA	NA
rs11749040	5	40396425	A	G	0.131	0.196389	0.0233041	3.54e-17	-0.03141	0.03694	0.3953	FALSE	FALSE	NA	NA	NA
rs1177228	2	61242410	G	A	0.739	0.107059	0.0185968	8.57e-09	0.03346	0.03503	0.3395	FALSE	FALSE	NA	NA	NA
rs11809700	1	93152635	T	C	0.277	0.1441	0.0183071	3.51e-15	-0.01756	0.0308	0.5686	FALSE	FALSE	NA	NA	NA
rs11852059	14	52306091	C	A	0.181	0.0962189	0.020606	3.02e-06	0.02662	0.02966	0.3697	FALSE	FALSE	NA	NA	NA
rs11899404	2	12607893	C	T	0.562	0.103459	0.0307186	0.0007573	0.04426	0.0255	0.0827199	FALSE	FALSE	NA	NA	NA
rs11919880	3	32962051	A	G	0.584	0.0704585	0.0165075	1.97e-05	-0.02732	0.02687	0.3093	FALSE	FALSE	NA	NA	NA
rs12147246	14	103265844	A	G	0.351	0.0989399	0.0168477	4.29e-09	0.003034	0.02539	0.9049	FALSE	FALSE	NA	NA	NA
rs12211604	6	7118990	G	A	0.384	0.0934903	0.0179347	1.86e-07	0.04605	0.02527	0.0685394	FALSE	FALSE	TRUE	rs12211604	rs11755724
rs12365699	11	118743286	G	A	0.847	0.1441	0.022905	3.15e-10	0.02333	0.02949	0.429	FALSE	FALSE	NA	NA	NA
rs12478539	2	43355324	G	C	0.735	0.123102	0.0186774	4.37e-11	-0.03319	0.03033	0.2738	TRUE	FALSE	NA	NA	NA
rs1250551	10	81059335	T	G	0.31	0.116004	0.0174068	2.66e-11	-0.03406	0.03118	0.2746	FALSE	FALSE	NA	NA	NA
rs12622670	2	68646536	T	C	0.55	0.107059	0.01657	1.04e-10	0.02167	0.02692	0.4209	FALSE	FALSE	NA	NA	NA
rs12925972	16	79111297	C	T	0.526	0.0944007	0.0170478	3.07e-08	-0.008236	0.02458	0.7375	FALSE	FALSE	NA	NA	NA
rs12971909	19	4466466	A	G	0.372	0.0861777	0.0194077	8.98e-06	-0.02614	0.02558	0.3068	FALSE	FALSE	NA	NA	NA
rs13066789	3	187987624	C	T	0.447	0.0695261	0.0167094	3.17e-05	-0.02195	0.02511	0.3821	FALSE	FALSE	NA	NA	NA
rs1323292	1	192541021	A	G	0.81	0.123986	0.021854	1.4e-08	0.04067	0.03765	0.2801	FALSE	FALSE	NA	NA	NA
rs13385171	2	65661843	C	T	0.602	0.0695261	0.016467	2.42e-05	-0.008066	0.02643	0.7602	FALSE	FALSE	NA	NA	NA
rs1365120	11	36438075	C	T	0.108	0.119559	0.0263636	5.76e-06	0.02499	0.04034	0.535601	FALSE	FALSE	NA	NA	NA
rs140522	22	50971266	T	C	0.34	0.110647	0.0175442	2.85e-10	-0.006895	0.02565	0.788099	FALSE	FALSE	NA	NA	NA
rs1465697	19	49837246	T	C	0.238	0.123986	0.0187158	3.48e-11	-0.009124	0.02576	0.723199	FALSE	FALSE	NA	NA	NA
rs17051321	4	122119449	T	C	0.216	0.0944007	0.0187741	4.95e-07	-0.03087	0.02862	0.2807	FALSE	FALSE	NA	NA	NA
rs1738074	6	159465977	C	T	0.548	0.113329	0.0166469	9.91e-12	0.01026	0.02637	0.697199	FALSE	FALSE	NA	NA	NA
rs17741873	10	75653800	G	T	0.809	0.0889262	0.0209301	2.15e-05	0.003152	0.03546	0.9292	FALSE	FALSE	NA	NA	NA
rs1800693	12	6440009	C	T	0.43	0.126633	0.0170244	1.02e-13	-0.02272	0.02499	0.3634	FALSE	FALSE	NA	NA	NA
rs1801133	1	11856378	G	A	0.7546	0.0788112	0.0216484	0.0002721	-0.05529	0.02554	0.03046	FALSE	FALSE	NA	NA	NA
rs2084007	5	133891282	C	T	0.5	0.079735	0.0163927	1.15e-06	-0.03937	0.02521	0.1185	FALSE	FALSE	NA	NA	NA
rs2150879	17	57859210	G	A	0.441	0.103459	0.0164626	3.29e-10	-5.829e-05	0.02512	0.9981	FALSE	FALSE	NA	NA	NA
rs2248137	20	52789743	C	G	0.6	0.112435	0.0172865	7.81e-11	0.01137	0.02686	0.6723	TRUE	FALSE	NA	NA	NA
rs2269434	11	47360412	C	T	0.35	0.0861777	0.0171761	5.24e-07	-0.06264	0.04031	0.1202	FALSE	FALSE	NA	NA	NA
rs2289746	3	105455955	C	T	0.646	0.0852598	0.0177111	1.48e-06	-0.02113	0.02978	0.4781	FALSE	FALSE	NA	NA	NA
rs2317231	1	157686337	G	T	0.541	0.10075	0.0167745	1.9e-09	0.02544	0.02537	0.316	FALSE	FALSE	NA	NA	NA
rs249677	5	141539339	A	C	0.623	0.076961	0.017333	8.99e-06	0.00445	0.0271	0.8696	FALSE	FALSE	NA	NA	NA
rs2546890	5	158759900	A	G	0.503	0.116894	0.0164059	1.04e-12	0.02532	0.02725	0.3529	FALSE	FALSE	NA	NA	NA
rs2726479	4	106255589	C	T	0.566	0.0788112	0.0162197	1.18e-06	0.002734	0.02513	0.9134	FALSE	FALSE	NA	NA	NA
rs28703878	8	79417222	G	A	0.309	0.133656	0.0214355	4.51e-10	0.01397	0.02809	0.619001	FALSE	FALSE	NA	NA	NA
rs28834106	19	10592144	T	C	0.764	0.129272	0.019551	3.79e-11	0.03372	0.02692	0.2104	FALSE	FALSE	NA	NA	NA
rs2986736	1	6512547	C	T	0.201	0.10616	0.0256166	3.41e-05	-0.05799	0.03252	0.0745899	FALSE	FALSE	NA	NA	NA
rs3184504	12	111884608	T	C	0.466	0.0685928	0.0165622	3.45e-05	0.02369	0.02692	0.3788	FALSE	FALSE	NA	NA	NA
rs34681760	5	6712834	C	T	0.643	0.0806579	0.017714	5.28e-06	-0.02049	0.02803	0.465	FALSE	FALSE	NA	NA	NA
rs34695601	14	76014298	T	C	0.76	0.109751	0.0198401	3.17e-08	-0.03806	0.02871	0.1851	FALSE	FALSE	NA	NA	NA
rs354033	7	149289464	G	A	0.74	0.107957	0.0189455	1.21e-08	0.003886	0.02715	0.8862	FALSE	FALSE	NA	NA	NA
rs35486093	1	85729820	G	A	0.084	0.179818	0.0281163	1.6e-10	0.03651	0.06999	0.601999	FALSE	FALSE	NA	NA	NA
rs35540610	2	231121829	C	T	0.224	0.135405	0.0193893	2.88e-12	0.03238	0.03016	0.2831	FALSE	FALSE	NA	NA	NA
rs35703946	16	86021505	G	A	0.858	0.172271	0.0286987	1.94e-09	-0.02561	0.03739	0.4934	FALSE	FALSE	NA	NA	NA
rs3737798	1	160389984	A	G	0.53	0.0870947	0.0165414	1.4e-07	-0.00848	0.02651	0.7491	FALSE	FALSE	NA	NA	NA
rs3809627	16	30103160	C	A	0.571	0.0971267	0.0175718	3.25e-08	0.01555	0.02575	0.5461	FALSE	FALSE	NA	NA	NA
rs3923387	8	144986793	T	C	0.425	0.0704585	0.0166618	2.35e-05	0.1228	0.02516	1.08901e-06	FALSE	FALSE	NA	NA	NA
rs405343	16	1067832	T	G	0.174	0.118672	0.0217286	4.72e-08	0.007193	0.03247	0.8247	FALSE	FALSE	NA	NA	NA
rs4262739	11	128421175	G	A	0.545	0.0667236	0.0165202	5.37e-05	-0.01492	0.02703	0.5811	FALSE	FALSE	NA	NA	NA
rs4325907	3	101749022	C	T	0.339	0.0989399	0.0167753	3.68e-09	-0.007192	0.02524	0.7757	FALSE	FALSE	NA	NA	NA
rs438613	3	28072086	C	T	0.488	0.138021	0.0166056	9.43e-17	0.05003	0.02523	0.0474297	FALSE	FALSE	NA	NA	NA
rs4409785	11	95311422	C	T	0.189	0.0898407	0.0211139	2.09e-05	-0.001511	0.03244	0.9629	FALSE	FALSE	NA	NA	NA
rs4728142	7	128573967	A	G	0.451	0.0610951	0.0167215	0.0002585	0.0009759	0.02598	0.97	FALSE	FALSE	NA	NA	NA
rs4796224	17	34842521	G	A	0.457	0.0852598	0.016276	1.62e-07	-0.04811	0.02613	0.0656493	FALSE	FALSE	NA	NA	NA
rs4808760	19	18301979	C	G	0.722	0.134531	0.018608	4.84e-13	-0.01187	0.02725	0.663201	TRUE	FALSE	NA	NA	NA
rs4812772	20	42579051	C	T	0.72	0.0676586	0.0184956	0.0002541	0.006563	0.02861	0.8186	FALSE	FALSE	NA	NA	NA
rs483180	1	120267505	C	G	0.673	0.107957	0.0179402	1.77e-09	0.06303	0.03014	0.0365797	TRUE	FALSE	NA	NA	NA
rs4939490	11	60793651	G	C	0.391	0.136278	0.0173661	4.25e-15	0.02081	0.0259	0.4216	TRUE	FALSE	NA	NA	NA
rs531612	11	65705432	T	C	0.526	0.0880109	0.0164883	9.41e-08	-0.04142	0.0261	0.1127	FALSE	FALSE	NA	NA	NA
rs55858457	7	2448317	T	G	0.376	0.113329	0.0198832	1.2e-08	0.007739	0.02839	0.785199	FALSE	FALSE	TRUE	rs55858457	rs6944568
rs57116599	2	112770799	G	A	0.744	0.120446	0.0202238	2.59e-09	0.01019	0.04153	0.8062	FALSE	FALSE	NA	NA	NA
rs58166386	19	16559421	G	A	0.3	0.0907544	0.017606	2.54e-07	-0.0253	0.02847	0.3744	FALSE	FALSE	NA	NA	NA
rs59655222	1	200875897	T	C	0.741	0.123102	0.0186145	3.76e-11	0.0098	0.03297	0.7663	FALSE	FALSE	NA	NA	NA
rs6032662	20	44734310	C	T	0.252	0.133656	0.0183058	2.85e-13	0.003589	0.02658	0.8926	FALSE	FALSE	NA	NA	NA
rs60600003	7	37382465	G	T	0.102	0.133656	0.0264161	4.2e-07	-0.03723	0.03528	0.2913	FALSE	FALSE	NA	NA	NA
rs61708525	12	94661453	G	A	0.315	0.079735	0.0186508	1.91e-05	0.002495	0.02764	0.9281	FALSE	FALSE	NA	NA	NA
rs61884005	11	14402930	C	G	0.854	0.134531	0.0250678	8.02e-08	-0.01174	0.03992	0.7687	TRUE	FALSE	NA	NA	NA
rs62013236	15	79247482	C	T	0.846	0.124869	0.0263078	2.07e-06	0.0005822	0.04204	0.989	FALSE	FALSE	NA	NA	NA
rs62420820	6	137438057	A	G	0.226	0.13715	0.0187391	2.5e-13	0.01246	0.02944	0.6721	FALSE	FALSE	NA	NA	NA
rs6496663	15	90887584	C	A	0.318	0.10075	0.0181376	2.78e-08	0.03568	0.02585	0.1675	FALSE	FALSE	NA	NA	NA
rs6589939	11	122518525	G	A	0.38	0.0751075	0.0168859	8.67e-06	-0.03519	0.02753	0.2013	FALSE	FALSE	NA	NA	NA
rs6670198	1	2520527	T	C	0.666	0.144966	0.0176351	2.03e-16	0.008873	0.02966	0.7648	FALSE	FALSE	NA	NA	NA
rs67111717	5	176790162	G	A	0.342	0.0953102	0.0189564	4.96e-07	0.02071	0.02551	0.4168	FALSE	FALSE	NA	NA	NA
rs6738544	2	191989356	C	A	0.661	0.0657877	0.0168545	9.49e-05	0.000434	0.0256	0.9865	FALSE	FALSE	NA	NA	NA
rs6742	20	62374441	C	T	0.782	0.159565	0.0302272	1.3e-07	-0.002807	0.02792	0.9199	FALSE	FALSE	NA	NA	NA
rs6837324	4	48127262	G	A	0.38	0.0861777	0.0168525	3.16e-07	0.01596	0.02698	0.5543	FALSE	FALSE	NA	NA	NA
rs6911131	6	143865221	G	A	0.061	0.14583	0.0349988	3.09e-05	0.09571	0.1195	0.4232	FALSE	FALSE	NA	NA	NA
rs6990534	8	128814091	G	A	0.67	0.107059	0.0181407	3.6e-09	-0.01692	0.02885	0.5577	FALSE	FALSE	NA	NA	NA
rs701006	12	58106836	G	A	0.592	0.114221	0.0168887	1.35e-11	-0.008509	0.03022	0.7783	FALSE	FALSE	NA	NA	NA
rs719316	6	16672760	T	C	0.536	0.064851	0.0163164	7.05e-05	0.0299	0.02536	0.2386	FALSE	FALSE	NA	NA	NA
rs7222450	17	43407670	A	G	0.464	0.0980337	0.0174062	1.78e-08	-0.04141	0.02642	0.1171	FALSE	FALSE	NA	NA	NA
rs7260482	19	45143942	C	A	0.263	0.0889262	0.0186418	1.84e-06	-0.03255	0.02753	0.2371	FALSE	FALSE	NA	NA	NA
rs72922276	1	65429319	G	A	0.902	0.131905	0.0293294	6.88e-06	0.08386	0.05023	0.0950889	FALSE	FALSE	NA	NA	NA
rs72928038	6	90976768	A	G	0.179	0.160417	0.0247454	9.01e-11	0.01341	0.03194	0.6747	FALSE	FALSE	NA	NA	NA
rs72989863	4	164493807	G	A	0.629	0.0676586	0.017017	7.01e-05	0.004355	0.02487	0.861	FALSE	FALSE	NA	NA	NA
rs73414214	7	105706462	C	A	0.904	0.103459	0.0290819	0.0003744	0.06416	0.0343	0.0614795	FALSE	FALSE	NA	NA	NA
rs760517	22	37258986	C	T	0.584	0.0843411	0.0187194	6.62e-06	-0.03289	0.02558	0.1986	FALSE	FALSE	NA	NA	NA
rs7731626	5	55444683	G	A	0.625	0.0925792	0.0197762	2.85e-06	-0.03176	0.02515	0.2067	FALSE	FALSE	NA	NA	NA
rs7855251	9	100868189	T	C	0.731	0.109751	0.020024	4.23e-08	-0.05759	0.02929	0.0493606	FALSE	FALSE	NA	NA	NA
rs7975763	12	123604053	T	C	0.215	0.121332	0.0210182	7.8e-09	-0.03664	0.0351	0.2966	FALSE	FALSE	NA	NA	NA
rs802730	6	128280104	T	C	0.722	0.114221	0.0181683	3.24e-10	0.0004125	0.02856	0.9885	FALSE	FALSE	NA	NA	NA
rs8062446	16	57077094	T	C	0.4	0.0852598	0.0173095	8.41e-07	-0.01598	0.02536	0.5286	FALSE	FALSE	NA	NA	NA
rs9308424	1	212877776	G	A	0.698	0.0916672	0.0189641	1.34e-06	-0.02351	0.0255	0.3566	FALSE	FALSE	NA	NA	NA
rs9591325	13	50811220	T	C	0.95	0.212689	0.0340417	4.16e-10	0.03971	0.07331	0.5881	FALSE	FALSE	NA	NA	NA
rs9610458	22	22205353	T	C	0.536	0.114221	0.0165099	4.57e-12	0.03581	0.02842	0.2077	FALSE	FALSE	NA	NA	NA
rs962052	2	151644203	C	T	0.3	0.0676586	0.018255	0.0002103	0.01585	0.02593	0.541101	FALSE	FALSE	NA	NA	NA
rs9843355	3	119228508	G	A	0.838	0.133656	0.0214612	4.73e-10	0.003765	0.03227	0.9071	FALSE	FALSE	NA	NA	NA
rs9863496	3	18798848	C	T	0.251	0.0657877	0.0182404	0.0003101	0.02964	0.04793	0.5363	FALSE	FALSE	NA	NA	NA
rs9878602	3	71535338	T	G	0.515	0.0834216	0.0161973	2.6e-07	0.03129	0.02492	0.2093	FALSE	FALSE	NA	NA	NA
rs9900529	17	73335776	C	G	0.255	0.0944007	0.0193799	1.11e-06	-0.006891	0.02594	0.7905	TRUE	FALSE	NA	NA	NA
rs9955954	18	56375801	A	G	0.785	0.109751	0.0194007	1.54e-08	-0.05392	0.03365	0.1092	FALSE	FALSE	TRUE	rs9955954	rs8088079
rs9992763	4	109058718	G	T	0.451	0.0898407	0.0164254	4.51e-08	-0.01517	0.02574	0.555699	FALSE	FALSE	NA	NA	NA

[truncated: 2 more sheets: Sup Table 11. summary of IVs, Sup Table 12. GWAS id]
